# Supplementary material for: Radiomics signature for prediction of lateral lymph node metastasis in conventional papillary thyroid carcinoma
Source: PLoS One. 2020 Jan 15;15(1):e0227315. doi: 10.1371/journal.pone.0227315 (PMC6961896; doi:10.1371/journal.pone.0227315)
Supplement: S1 File — (XLSX) [file pone.0227315.s003.xlsx]

## Sheet: Data
Patient No.	Sex 0=female, 1=male	pathological central LNM 0=no, 1=yes	pathological lateral LNM 0=no, 1=yes	0_ene_1	0_ent_2	0_kurt_3	0_max_4	0_mean_5	0_mad_6	0_med_7	0_min_8	0_rag_9	0_rms_10	0_skew_11	0_std_12	0_uni_13	0_var_14	0_aut_23	0_cp_24	0_cs_25	0_ct_26	0_con_27	0_cor_28	0_de_29	0_ds_30	0_ene_31	0_ent_32	0_hom1_33	0_hom2_34	0_imc1_35	0_imc2_36	0_idmn_37	0_idn_38	0_iv_39	0_mp_40	0_sa_41	0_se_42	0_sv_43	0_var_44	0_sre_45	0_lre_46	0_gln_47	0_rln_48	0_rp_49	0_lglre_50	0_hglre_51	0_srlgle_52	0_srhgle_53	0_lrlgle_54
1	0	0	0	656115	1.6272	1.25141	141	57.7641	9.49087	52	17	124	15.9687	0.137339	8.67956	0.019946	75.3348	12.2326	4040.63	408.97	46.1512	0.326466	1231.24	1.54879	0.312995	0.10991	2.04735	0.845747	0.844849	-0.494376	0.973912	0.994996	0.965372	0.301208	0.206418	6.33597	3.5	17.1549	12.2596	0.554951	106.524	128.491	398.787	0.253968	0.106946	59.5676	0.013646	39.7319	100.207
2	0	0	0	2576236	1.57548	1.37045	135	50.5201	9.08906	49	14	121	15.967	0.147325	8.58281	0.0192741	73.6647	10.6648	3358.36	345.591	40.0409	0.207526	1126.28	1.06128	0.206329	0.131697	1.93001	0.897035	0.896955	-0.526528	0.978539	0.996809	0.977088	0.20528	0.204332	5.7767	3.75	13.604	10.6692	0.460628	143.216	365.059	913.715	0.246998	0.0815303	55.4086	0.0162983	30.2314	131.872
3	0	1	0	1724565	1.46943	1.83277	164	59.1681	6.41845	59	20	144	15.9687	0.21573	7.40392	0.0271027	54.8181	7.88399	1559.54	196.448	29.1901	0.233228	272.164	1.06128	0.232328	0.214389	1.7021	0.883986	0.883926	-0.346191	0.922516	0.996413	0.974196	0.23154	0.317275	5.28321	3.0244	8.95912	7.90802	0.466187	80.2	459.924	685.272	0.263065	0.100049	42.7295	0.0136239	23.6115	71.3936
4	1	1	0	6027690	1.88687	1.17624	237	86.7434	14.8447	78	17	220	15.9687	0.122575	9.23515	0.00867542	85.2881	11.0865	3164.89	342.842	41.5617	0.205053	774.053	1.06128	0.204968	0.155068	1.8962	0.89753	0.897525	-0.469735	0.96969	0.996845	0.977227	0.204893	0.290346	6.10366	3.57782	13.6762	11.0847	0.450297	105.75	978.679	2027	0.267101	0.0698631	51.8682	0.0132881	27.5715	94.6759
5	0	1	0	1939785	1.53846	1.71866	155	56.0749	6.56685	56	24	131	15.9687	0.193631	7.90251	0.0219424	62.4496	7.01424	1257.04	167.874	25.8587	0.177535	312.969	1.06128	0.177003	0.203126	1.49699	0.911587	0.911552	-0.435945	0.962747	0.997269	0.980339	0.176537	0.325526	4.8765	3.20282	7.25547	6.97489	0.370962	156.506	358.529	419.733	0.188859	0.105461	44.235	0.0105442	20.184	140.079
6	0	1	0	643110	1.90084	1.2922	215	97.1233	11.5547	94	27	188	15.9687	0.134825	9.06489	0.0106945	82.1722	13.8941	4260.18	450.364	52.3775	0.259604	913.309	1.06128	0.258795	0.139686	1.9536	0.870737	0.870683	-0.433999	0.962301	0.996007	0.971254	0.258087	0.260008	7.04165	3.45282	19.1307	13.9092	0.506271	131.334	150.43	324.035	0.224691	0.105993	63.3038	0.00943328	37.5163	124.82
7	0	1	0	13216465	1.67437	1.2111	243	70.4545	15.188	71	1	242	15.6745	0.115325	10.0406	0.00852399	100.814	9.44322	2246.6	265.228	35.1531	0.12617	628.579	1.06128	0.12617	0.179659	1.67851	0.936915	0.936915	-0.503009	0.975245	0.998059	0.985981	0.12617	0.288741	5.61679	3.45282	11.0335	9.42428	0.289365	292.3	1548.43	1998.16	0.183646	0.120607	36.869	0.0229648	13.0052	271.025
8	0	0	0	6298921	1.35827	1.70802	90	20.898	5.48493	19	1	89	13.6742	0.206417	7.34071	0.0245926	53.886	5.24709	1034.94	130.265	19.2936	0.209901	177.415	1.06128	0.206454	0.256585	1.61198	0.897348	0.897118	-0.387824	0.938894	0.996775	0.977099	0.203437	0.464263	3.93431	3.1494	6.33556	5.28867	0.605537	301.492	2333.29	6481.15	0.229811	0.190262	24.3945	0.068869	16.0379	297.813
9	0	0	0	1038151	1.23763	2.00841	62	17.8149	4.29794	16	1	61	13.3443	0.260133	6.73367	0.0277844	45.3423	9.57932	2498.64	282.837	35.8564	0.267593	796.743	1.54879	0.263076	0.129067	1.92745	0.869215	0.868914	-0.47003	0.969745	0.995889	0.97082	0.259123	0.229192	5.58193	3.32782	12.508	9.56139	0.563029	116.533	289.558	900.963	0.270028	0.136576	39.0792	0.0338382	26.9324	111.095
10	0	0	0	2876910	1.49511	1.54647	128	62.1179	6.76245	61	19	109	15.9687	0.173129	8.20863	0.0238878	67.3816	14.8837	4502.83	485.561	56.1752	0.245481	1047.44	1.06128	0.244407	0.138164	1.86495	0.877976	0.877904	-0.465999	0.968992	0.996225	0.972856	0.243467	0.235278	7.33551	3.70282	19.1672	14.8888	0.468356	103.484	580.718	1138.62	0.269878	0.0646098	71.3632	0.00836228	36.467	94.3675
11	0	0	0	1909103	1.58152	1.49574	115	38.7365	7.23768	37	2	113	15.691	0.167425	8.24944	0.0161356	68.0533	11.0861	2994.38	334.687	41.6023	0.274295	838.799	1.54879	0.269592	0.12944	1.908	0.865987	0.865674	-0.510747	0.969403	0.995786	0.970098	0.265478	0.222048	6.15752	3.57782	13.3584	11.1335	0.553425	115.455	406.257	1171.18	0.269178	0.0982255	44.6197	0.0215289	29.0017	109.382
12	0	1	1	6471645	1.54742	1.50717	168	57.2373	7.52784	53	19	149	15.9687	0.173215	7.93661	0.0249775	62.9897	7.4366	1405.17	183.289	27.487	0.210872	281.941	1.06128	0.20905	0.217017	1.56738	0.895779	0.895657	-0.404693	0.954883	0.996758	0.976792	0.207455	0.396941	5.06554	3.375	7.15554	7.46227	0.449852	435.181	1403.47	2161.73	0.200557	0.0619475	43.2543	0.0133992	22.8766	423.554
13	0	0	0	6635717	1.59565	1.6054	137	41.5386	5.85128	40	11	126	15.9112	0.19096	7.57114	0.0197617	57.3222	6.82139	1088.78	156.223	25.1208	0.206038	282.672	1.06128	0.205578	0.198769	1.40324	0.897288	0.897257	-0.491544	0.965934	0.996831	0.977163	0.205175	0.34341	4.86669	3.0244	7.20094	6.85126	0.454938	351.539	1517.86	2273.73	0.209602	0.0703928	35.5335	0.0169559	18.5312	340.523
14	1	1	1	11342544	1.77501	1.19511	207	49.4342	14.6741	47	1	206	14.538	0.118168	9.76689	0.0127987	95.3922	6.37471	1424.04	170.048	23.4919	0.0940614	277.156	1.06128	0.0940614	0.252622	1.49711	0.952969	0.952969	-0.469918	0.969724	0.998553	0.989549	0.0940614	0.430509	4.32709	3.125	8.31422	6.33483	0.309027	1004.26	1530.29	2109.3	0.121871	0.146577	32.0714	0.0267861	11.8305	988.233
15	0	0	0	3173227	1.4375	1.40093	193	36.5406	8.58049	35	1	192	14.9651	0.149458	8.79061	0.0136847	77.2748	4.87233	618.723	97.3019	17.6865	0.155684	181.015	1.06128	0.155399	0.235115	1.34299	0.922348	0.922329	-0.428771	0.951532	0.997605	0.982737	0.15515	0.313855	4.04194	2.64678	5.25416	4.87788	0.388023	378.667	688.548	808.602	0.170008	0.169629	20.1354	0.036841	10.1863	366.147
16	0	1	0	5092689	1.66004	1.31381	141	48.8249	10.2054	49	1	140	15.531	0.132998	9.33914	0.0117721	87.2194	12.576	3722.64	402.45	47.3365	0.230602	1341	1.06128	0.230317	0.117488	1.8337	0.884889	0.88487	-0.549202	0.981295	0.996453	0.974412	0.230069	0.186831	6.52108	3.45282	17.4243	12.5962	0.519223	107.119	949.036	2615.95	0.292002	0.109331	41.5649	0.0355546	21.5509	99.8764
17	0	1	0	3148995	1.3622	1.95134	99	55.9353	5.24253	56	17	82	15.9687	0.222628	7.48145	0.030804	55.9721	20.2028	7697.11	749.121	76.9038	0.363451	1398.82	1.54879	0.351513	0.115816	2.1252	0.826233	0.825437	-0.42642	0.950885	0.994425	0.961076	0.341067	0.217334	8.66664	3.70282	30.7034	20.2202	0.593561	79.0524	841.426	2298.18	0.348616	0.0486205	90.0081	0.00817445	54.6177	73.9556
18	0	1	1	3857404	1.75839	1.15909	222	33.0236	13.2204	21	1	221	13.0906	0.126306	8.89699	0.0197857	79.1564	4.4089	831.095	103.986	16.0041	0.0927959	115.06	1.06128	0.0927959	0.357031	1.54015	0.953602	0.953602	-0.289376	0.907646	0.998572	0.989689	0.0927959	0.556329	3.57369	3.15564	5.13189	4.39174	0.360117	536.818	619.507	809.202	0.135368	0.219994	25.3468	0.0417581	12.9982	523.588
19	1	0	1	39056268	1.87675	1.19974	211	61.2574	15.1476	67	1	210	14.8156	0.109443	10.6373	0.0121675	113.151	9.22215	2088.55	257.62	34.3402	0.112471	631.008	1.06128	0.112471	0.186399	1.54948	0.943765	0.943765	-0.580515	0.979257	0.99827	0.987503	0.112471	0.277841	5.4467	3.1494	12.6121	9.19682	0.32254	774.512	5326.94	7015.7	0.163092	0.095441	40.3726	0.0205156	14.1102	756.028
20	0	0	0	9043575	1.66364	1.2973	184	71.9286	10.0131	68	19	165	15.9687	0.138407	8.7457	0.0167776	76.4872	10.8449	2820.83	320.088	40.6374	0.26518	663.274	1.06128	0.26178	0.144875	1.92235	0.869677	0.86945	-0.420006	0.958928	0.995925	0.970951	0.258805	0.241861	6.1396	3.45282	13.1687	10.879	0.517606	157.592	1985.5	4378.72	0.294401	0.0503271	52.4616	0.014037	29.6707	149.869
21	0	1	1	2865037	1.54469	1.38766	119	37.671	8.47173	37	1	118	15.0298	0.145556	8.9609	0.013477	80.2977	11.1227	3014.96	339.231	41.757	0.24817	1083.44	1.06128	0.246897	0.120928	1.908	0.876764	0.876679	-0.501411	0.975004	0.996184	0.972581	0.245783	0.177435	6.08888	3.20282	15.9938	11.1967	0.556024	95.6101	605.916	1835.18	0.298586	0.10617	44.7692	0.0259819	28.7953	89.7838
22	1	1	1	56482385	1.86217	1.34149	236	100.096	11.046	100	1	235	15.9283	0.137428	9.2343	0.0112432	85.2723	16.1548	4699.81	521.467	60.9133	0.123233	676.369	1.06128	0.123215	0.231742	1.39484	0.938396	0.938394	-0.492477	0.973609	0.998104	0.98631	0.123199	0.383809	7.78346	3.32782	24.013	16.1038	0.270686	296.742	7592.73	7845.43	0.198701	0.0439372	59.0806	0.00789744	17.2654	270.519
23	0	0	0	2317848	1.71403	1.31274	194	50.2809	10.715	47	12	182	15.7137	0.137243	8.99304	0.0168073	80.8748	6.22459	1142.59	150.116	22.87	0.142949	304.756	1.06128	0.142949	0.207988	1.60019	0.928525	0.928525	-0.428116	0.960919	0.997801	0.984117	0.142949	0.292245	4.46757	3.1494	6.8197	6.22912	0.364783	221.59	333.773	455.267	0.173573	0.126487	32.8945	0.0219833	15.3147	197.111
24	0	0	1	6477280	1.80395	1.29022	187	45.9797	10.1845	42	1	186	15.5267	0.138305	8.81718	0.0117975	77.7427	7.256	1348.76	178.952	26.7838	0.160947	373.094	1.06128	0.160498	0.193064	1.54948	0.919826	0.919796	-0.509131	0.969125	0.997524	0.982172	0.160106	0.323018	4.92718	3.0244	8.52842	7.27077	0.395783	244.791	1105.03	1651.52	0.20423	0.126291	29.042	0.0285754	14.0107	231.418
25	0	0	0	8246693	1.74412	1.444	168	80.1177	8.53696	81	9	159	15.967	0.147761	9.00967	0.0145338	81.1741	17.7715	5718.49	605.59	67.2693	0.201013	947.58	1.06128	0.200826	0.173187	1.85729	0.899618	0.899606	-0.392773	0.951453	0.996908	0.977688	0.200663	0.289654	8.16014	3.28064	28.5085	17.735	0.431207	175.113	1560.55	2660.15	0.262819	0.0444834	70.4325	0.00855583	32.0743	164.049
26	0	1	0	1149201	1.49847	1.6639	117	32.6656	5.61437	31	2	115	15.6302	0.199389	7.46368	0.0205766	55.7066	7.86665	1431.98	193.574	29.2028	0.298786	366.135	1.54879	0.293148	0.158745	1.70573	0.854365	0.85399	-0.427426	0.951163	0.995411	0.967491	0.288216	0.279271	5.25022	3.2744	8.10448	7.92868	0.567046	126.734	326.523	783.989	0.251327	0.126437	31.0959	0.0289067	21.2951	121.424
27	1	1	1	6835980	1.58119	1.45681	205	52.1323	7.90492	48	15	190	15.9686	0.177891	7.60407	0.0205795	57.8218	5.20401	876.626	115.135	18.931	0.127333	159.542	1.06128	0.127333	0.280474	1.47069	0.936334	0.936334	-0.342088	0.93359	0.998041	0.985852	0.127333	0.449889	4.14979	2.875	5.34772	5.20219	0.244202	202.738	1068.27	777.001	0.167485	0.110863	27.6584	0.0123359	9.21173	172.542
28	0	1	0	4439309	1.8227	1.41232	214	74.9364	9.24608	74	9	205	15.9651	0.149557	8.78341	0.0124645	77.1483	10.3291	2089.71	273.136	38.5122	0.209049	418.287	1.06128	0.208239	0.200704	1.53769	0.896015	0.895961	-0.452769	0.957658	0.996785	0.976871	0.207531	0.356882	6.15165	2.8994	14.2598	10.3548	0.453168	114.192	981.893	1523.19	0.263552	0.0739979	43.3634	0.0139347	22.7072	103.546
29	0	0	1	3439896	1.33799	2.1549	89	37.7375	4.2335	37	8	81	15.9556	0.27801	6.61731	0.0305943	43.7888	12.6221	3206.15	376.101	47.4729	0.314075	704.682	1.54879	0.307515	0.137104	1.87675	0.847336	0.846899	-0.393543	0.951682	0.995177	0.965905	0.301774	0.244744	6.78433	3.45282	15.8743	12.6649	0.570461	175.629	914.033	2204.34	0.292063	0.0527228	57.4365	0.0131595	34.8303	169.759
30	0	1	0	2068417	1.71292	1.43699	168	57.0424	7.98115	55	8	160	15.9632	0.156857	8.46393	0.0145731	71.6381	9.86613	2023.77	261.328	36.7917	0.248975	454.036	1.06128	0.248229	0.172224	1.53003	0.87601	0.87596	-0.490043	0.965647	0.996171	0.972427	0.247576	0.293101	5.96855	3.1494	12.0375	9.90273	0.512978	164.054	505.126	1021.35	0.274663	0.0763413	40.6176	0.0188193	23.3429	156.879
31	0	0	0	8405310	1.8569	1.28911	237	120.342	10.9032	120	26	211	15.9687	0.129441	9.47073	0.0117228	89.6948	17.804	5705.69	605.084	67.3433	0.152121	859.619	1.06128	0.152121	0.200775	1.61198	0.92394	0.92394	-0.500423	0.967585	0.99766	0.983098	0.152121	0.34379	8.17446	3.32782	28.0361	17.7706	0.282108	171.862	1293.42	1332.25	0.193573	0.0580818	76.88	0.00462387	23.4154	150.765
32	1	1	0	3368225	1.52991	1.55984	127	22.3818	6.67408	19	1	126	13.4881	0.180757	7.90144	0.021336	62.4328	4.75283	681.696	100.473	17.2906	0.166249	175.386	1.06128	0.165378	0.241609	1.41729	0.917456	0.917398	-0.426547	0.95092	0.997444	0.981634	0.164616	0.384339	3.89888	2.77178	5.24667	4.78498	0.461693	262.037	914.218	1476.08	0.185971	0.193176	20.9505	0.048414	12.3691	253.97
33	0	0	0	1361201	1.63806	1.45552	165	36.1027	9.63396	34	1	164	14.6296	0.159509	8.39755	0.0137131	70.5188	6.42984	1506.05	171.114	23.7161	0.16052	308.361	1.06128	0.159602	0.20922	1.79321	0.920352	0.920291	-0.378134	0.946871	0.997532	0.982277	0.158799	0.313083	4.45249	3.375	7.21622	6.43825	0.429322	322.595	279.217	459.467	0.162982	0.184584	28.8665	0.0347486	16.5281	313.111
34	0	1	0	10449171	1.13847	2.77144	53	15.9165	2.91894	15	1	52	13.5565	0.415261	5.22817	0.0392433	27.3338	9.51	2163.42	262.665	35.5746	0.343587	570.477	1.54879	0.334754	0.124327	1.88854	0.834063	0.833502	-0.411855	0.956823	0.994727	0.962902	0.327293	0.215277	5.74305	3.45282	10.6461	9.61697	0.657032	138.798	4092.31	13524	0.382789	0.0959428	34.3267	0.0542794	23.3419	134.847
35	1	0	0	3106970	1.57023	1.40043	222	38.1291	8.84454	32	6	216	15.603	0.166447	7.8295	0.0167695	61.3011	3.74073	620.141	78.927	13.4469	0.124694	96.5142	1.06128	0.124694	0.324539	1.3964	0.937653	0.937653	-0.3049	0.901697	0.998082	0.986145	0.124694	0.473867	3.40642	2.72722	3.94523	3.7512	0.331092	207.255	558.817	501.577	0.168234	0.217512	18.9994	0.0444682	9.12258	185.592
36	0	1	0	3345257	1.41036	1.6769	89	29.6716	5.70336	29	1	88	15.1666	0.194373	7.75643	0.0195575	60.1622	11.5327	3075.57	349.188	43.3384	0.296399	957.289	1.54879	0.292097	0.117205	1.908	0.854668	0.854381	-0.477271	0.97105	0.995446	0.967593	0.288333	0.191979	6.30264	3.57782	14.1286	11.5717	0.589391	162.533	794.742	2526.46	0.293332	0.0854032	44.4796	0.0248254	29.3436	157.192
37	1	0	0	1855772	1.70519	1.35645	166	59.9856	11.9212	61	14	152	15.9638	0.134321	9.4787	0.0169369	89.8458	10.9696	3330.87	350.651	41.211	0.224183	1066.96	1.06128	0.22196	0.133285	1.9536	0.889391	0.889243	-0.504868	0.975523	0.996554	0.975363	0.220014	0.221126	5.90785	3.75	13.856	10.9952	0.498615	107.358	297.128	770.87	0.253825	0.0967929	53.5693	0.0154654	31.3159	96.3884
38	1	0	0	3662930	1.64176	1.54306	127	34.781	6.49154	32	2	125	15.5333	0.179693	7.77313	0.0190941	60.4215	7.93191	1569.64	202.094	29.4031	0.213497	406.907	1.06128	0.212699	0.172389	1.7021	0.893783	0.89373	-0.424731	0.9601	0.996717	0.976376	0.212001	0.30133	5.20113	3.20282	8.88265	7.97289	0.46583	125.94	789.61	1451.19	0.253386	0.12006	30.3661	0.0323903	16.5224	116.671
39	0	0	0	3123462	1.77652	1.32673	154	55.8419	8.95402	52	3	151	15.9297	0.14416	8.67623	0.0132314	75.277	12.3188	3316.33	374.503	46.2757	0.248933	757.84	1.06128	0.247128	0.149018	1.85729	0.876737	0.876616	-0.435331	0.962607	0.996173	0.972561	0.245549	0.267558	6.62225	3.57782	14.9386	12.3558	0.535301	123.938	650.896	1682.13	0.280634	0.0769936	48.8831	0.0177232	30.2793	117.071
40	0	0	0	1389928	1.64387	1.40022	102	36.4864	7.67175	34	3	99	15.5166	0.152964	8.59097	0.0160504	73.8047	12.3867	3901.73	406.281	46.6836	0.283102	1356.93	1.06128	0.280992	0.109258	1.908	0.859856	0.859715	-0.541584	0.980411	0.995647	0.968802	0.279145	0.188676	6.41744	3.57782	16.7097	12.417	0.573637	119.183	278.593	963.9	0.260142	0.106204	50.6754	0.0224456	34.1035	113.662
41	0	0	0	1314804	1.51324	1.50604	88	22.1395	6.49341	19	1	87	13.5087	0.172405	7.99372	0.0209465	63.8995	8.35875	2133.02	242.435	31.1663	0.211305	613.697	1.06128	0.209332	0.155097	1.8962	0.895663	0.895531	-0.453666	0.96657	0.996752	0.976763	0.207605	0.266704	5.085	3.32782	10.8768	8.3241	0.527425	227.078	331.447	900.553	0.187563	0.181127	34.7987	0.0396932	23.2257	221.259
42	0	1	0	2312341	1.69134	1.37066	111	47.0702	8.29217	44	7	104	15.9459	0.148774	8.59558	0.0150635	73.884	15.4138	5853.32	556.629	58.3652	0.269424	1713.02	1.06128	0.267863	0.112147	2.0745	0.866329	0.866225	-0.552562	0.975767	0.995857	0.970255	0.266498	0.192175	7.24367	3.75	21.6595	15.4127	0.53483	121.283	417.449	1275.21	0.253249	0.0833417	63.3484	0.0133188	38.3848	114.764
43	0	0	0	6866130	1.45408	1.57375	255	109.96	7.83325	109	72	183	15.9687	0.163828	8.33428	0.024377	69.4602	5.48186	736.953	112.92	19.9803	0.168956	182.991	1.06128	0.168359	0.245012	1.42269	0.91592	0.91588	-0.396213	0.941735	0.997401	0.9813	0.167836	0.40604	4.3571	3.0244	4.88816	5.4981	0.300265	214.668	1367.09	1013.07	0.192421	0.0580759	57.7587	0.00587952	19.424	190.83
44	0	1	0	2036232	1.45289	1.79374	100	43.7042	4.8489	42	13	87	15.9659	0.223188	7.18039	0.0245112	51.558	12.2973	3121.54	365.61	46.244	0.327757	732.36	1.54879	0.318631	0.130516	1.56128	0.842205	0.841597	-0.553149	0.975846	0.99497	0.964698	0.310646	0.229278	6.67123	3.375	15.8769	12.3854	0.568539	129.796	538.708	1354.85	0.283667	0.0674806	59.9597	0.0120399	37.1919	124.461
45	1	1	1	8335973	1.58468	1.13523	234	86.528	18.1547	82	1	233	15.7957	0.111413	9.92292	0.00630038	98.4643	14.2728	4891.99	491.824	53.879	0.190052	1859.24	1.06128	0.189872	0.122128	1.76964	0.905094	0.905082	-0.614882	0.987426	0.997076	0.978905	0.189714	0.201901	6.92963	3.45282	21.3497	14.2663	0.450952	341.332	1129.78	2819.04	0.223458	0.071002	57.8029	0.0157711	30.3623	330.613
46	0	1	0	2630325	1.24749	2.05394	115	48.1997	4.71682	48	18	97	15.9687	0.240005	7.00997	0.0363336	49.1396	9.76164	1924	253.963	36.4129	0.288732	422.376	1.06128	0.285407	0.164613	1.61198	0.857851	0.857629	-0.475486	0.952476	0.995562	0.968325	0.282497	0.288243	5.96968	3.1494	11.6522	9.82124	0.502215	148.316	754.844	1252.42	0.26533	0.0629759	53.1967	0.0117313	28.0263	140.682
47	0	0	0	5246613	1.88463	1.1676	205	46.9333	16.8274	39	1	204	13.8964	0.11824	9.59084	0.018658	91.9843	6.26063	1698.09	184.04	23.1381	0.0843891	191.45	1.06128	0.0843891	0.326654	1.5832	0.957805	0.957805	-0.386799	0.949634	0.998702	0.990623	0.0843891	0.539165	4.10262	3.45282	8.71765	6.23609	0.328965	1048.88	674.303	1046.61	0.11399	0.175833	35.683	0.0322889	13.8181	1034.63
48	0	0	0	5193155	1.74467	1.35243	148	61.9865	9.58909	63	1	147	15.8418	0.135671	9.43093	0.0125684	88.9424	16.5411	5372.88	563.724	62.5679	0.208303	1313.34	1.06128	0.208303	0.139581	1.908	0.895849	0.895849	-0.475505	0.970737	0.996795	0.976855	0.208303	0.222563	7.73417	3.45282	24.8851	16.5121	0.476835	139.152	904.645	2101.51	0.257676	0.0739304	56.3007	0.0164942	27.8577	130.343
49	0	0	0	5305582	1.58772	1.40487	149	39.087	8.57872	39	1	148	15.2182	0.147548	8.88751	0.0142021	78.9878	8.01372	1569.08	204.485	29.7064	0.187735	483.907	1.06128	0.187735	0.163262	1.42269	0.906133	0.906133	-0.536773	0.979832	0.997112	0.979141	0.187735	0.235554	5.19753	3.1494	9.42319	8.03469	0.444229	288.704	1127.12	1978.3	0.204971	0.141042	27.8159	0.0380804	13.2962	279.974
50	0	1	1	2826675	1.16951	1.66791	143	91.6638	5.30816	89	72	71	15.9687	0.212416	7.36945	0.0388462	54.3088	9.18378	2640.36	283.6	34.4844	0.344856	768.722	1.54879	0.325155	0.119474	1.9536	0.840706	0.839393	-0.471992	0.970104	0.994721	0.964091	0.307917	0.241518	5.31622	3.70282	11.4209	9.27365	0.40915	167.894	653.769	717.821	0.193197	0.0747631	116.951	0.00361553	53.063	148.068
51	1	1	1	3186479	1.58616	1.47493	142	25.5652	7.19955	21	1	141	13.9681	0.174262	7.77225	0.018672	60.4079	4.92933	848.543	112.271	17.9875	0.168465	180.115	1.06128	0.167232	0.243257	1.52433	0.91659	0.916507	-0.404781	0.944496	0.99741	0.981432	0.166153	0.38324	3.92156	3.0244	5.31204	4.9447	0.442829	168.197	767.07	1195.57	0.218332	0.196334	22.475	0.0469744	13.4685	158.564
52	0	1	1	6062370	1.50299	1.60605	144	42.7712	6.07693	39	19	125	15.9687	0.198083	7.32894	0.0215116	53.7134	5.14323	870.489	116.569	18.7997	0.191231	193.816	1.06128	0.190553	0.22233	1.56738	0.904837	0.904791	-0.39746	0.942145	0.997059	0.978835	0.18996	0.318111	4.05397	3.0244	5.3895	5.1882	0.418485	165.493	1264.26	1638.96	0.221919	0.0799016	36.0193	0.014441	18.3234	150.187
53	0	1	0	3835991	1.65322	1.57728	116	52.1291	6.52997	51	12	104	15.9661	0.179178	8.0544	0.0187591	64.8733	14.5334	4438.94	474.389	54.8814	0.300362	1020.66	1.06128	0.297547	0.12447	1.8455	0.851695	0.851508	-0.481551	0.971795	0.995383	0.96697	0.295084	0.230465	7.23	3.45282	20.4281	14.5672	0.568354	119.8	918.268	2384.15	0.30204	0.054642	65.2233	0.0109888	40.3701	113.588
54	0	1	1	8671980	1.34935	1.62791	112	43.222	6.3371	43	15	97	15.9673	0.189852	8.02139	0.0266423	64.3428	9.6761	2310.46	274.56	36.2243	0.31607	726.396	1.54879	0.307319	0.118431	1.71744	0.847799	0.847215	-0.511698	0.976518	0.995149	0.965951	0.299663	0.193686	5.71722	3.20282	12.6561	9.73254	0.594104	125.038	2144.09	5737.91	0.337208	0.0488448	53.4282	0.0153171	34.053	117.063
55	0	1	0	2505205	1.52056	1.52655	131	20.2672	6.49014	17	1	130	13.032	0.180713	7.67611	0.0241663	58.9227	3.63662	475.284	71.3683	13.0603	0.13087	91.3471	1.06128	0.130515	0.33781	1.37424	0.934802	0.934778	-0.316765	0.908222	0.997987	0.985502	0.130203	0.529768	3.35905	2.77178	3.73903	3.67549	0.415548	361.291	760.953	977.978	0.157593	0.244657	17.3459	0.0540723	9.57994	353.835
56	0	1	0	3056685	1.36397	1.77202	114	46.5641	5.57904	44	16	98	15.9687	0.202269	7.44846	0.029993	55.4796	10.1429	2431.2	287.893	37.9489	0.282283	627.553	1.06128	0.27908	0.137632	1.8962	0.860994	0.860781	-0.420562	0.959068	0.995662	0.969027	0.276277	0.230614	5.93468	3.45282	11.793	10.1952	0.521724	134.06	731.774	1564.39	0.256954	0.0699266	53.9932	0.0128666	31.0273	126.83
57	0	0	0	2370480	1.31231	2.07455	111	61.9543	4.62296	61	26	85	15.9687	0.258275	6.67044	0.0353021	44.4948	16.3061	5163.67	544.369	61.7217	0.333225	771.821	1.54879	0.328446	0.148292	2.0627	0.836574	0.836255	-0.346314	0.922571	0.99488	0.963559	0.324264	0.294667	7.79668	3.57782	22.5681	16.348	0.549173	115.644	710.818	1406.77	0.3024	0.0518058	88.7591	0.0076389	50.7214	109.512
58	0	1	0	6358342	1.68832	1.53205	171	58.0863	7.40527	57	1	170	15.9523	0.170957	8.22172	0.0159957	67.5966	10.8963	2250.93	292.119	40.7009	0.236619	404.653	1.06128	0.235571	0.200968	1.53613	0.882389	0.882319	-0.414069	0.947337	0.996361	0.973837	0.234655	0.364823	6.36688	3.1494	13.6369	10.9289	0.513907	147.668	1672.35	3064.21	0.282116	0.0666848	39.7817	0.0183878	22.4029	140.051
59	0	0	0	2065245	1.78887	1.44412	197	76.0461	8.45141	73	21	176	15.9687	0.16241	8.20456	0.014371	67.3148	10.1121	2229.43	274.624	37.7065	0.214634	411.491	1.06128	0.213385	0.202178	1.82035	0.893516	0.893432	-0.336004	0.93103	0.9967	0.976304	0.212292	0.349981	6.03833	3.32782	11.5486	10.1426	0.438612	183.747	450.022	691.479	0.208	0.0837685	50.985	0.0102511	27.2879	173.195
60	1	0	0	1704589	1.54542	1.84078	127	62.134	5.51055	62	13	114	15.9683	0.211835	7.5452	0.0239549	56.93	16.3714	4757.26	529.728	61.9209	0.313823	644.862	1.54879	0.305354	0.176797	1.69995	0.848735	0.84817	-0.369229	0.943868	0.995183	0.966166	0.297943	0.350877	7.88249	3.25	25.1259	16.4288	0.565592	125.5	504.17	1093.82	0.29242	0.060834	70.6014	0.00984429	42.642	119.58
61	0	0	0	3286952	1.60933	1.46714	125	52.993	7.44988	53	1	124	15.9329	0.15801	8.5471	0.0158261	73.0529	16.5401	5355.19	560.487	62.5371	0.20669	1109.16	1.06128	0.20669	0.151389	1.86595	0.896655	0.896655	-0.451043	0.96603	0.99682	0.977034	0.20669	0.266724	7.78473	3.375	25.2107	16.5254	0.477509	121.873	603.166	1315.97	0.252649	0.0765019	54.493	0.0147525	26.2183	112.617
62	0	0	0	18846876	1.53889	1.37036	125	31.2984	7.9032	29	1	124	14.7464	0.152151	8.62019	0.0169748	74.3076	7.36405	1477.45	189.93	27.2707	0.184468	461.48	1.06128	0.184381	0.165872	1.61198	0.907824	0.907818	-0.527798	0.972181	0.997162	0.979514	0.184305	0.249411	4.865	3.2744	8.50247	7.38869	0.475246	253.029	4151.92	8286.1	0.236479	0.139198	27.6308	0.04391	14.0615	244.695
63	1	0	0	14448433	1.6805	1.47893	148	57.7483	7.38024	57	1	147	15.9612	0.164784	8.41536	0.0170555	70.8182	14.2795	3825.58	439.622	53.7392	0.20541	680.814	1.06128	0.204879	0.183874	1.7712	0.897649	0.897614	-0.407983	0.945493	0.996841	0.977242	0.204414	0.295706	7.29314	3.20282	20.8641	14.2669	0.460678	170.754	2867.52	5335.82	0.28336	0.0487958	51.9551	0.0131691	26.0613	160.726
64	1	1	1	2491350	1.45606	1.46331	178	103.12	6.74043	100	69	109	15.9687	0.171546	8.00553	0.0256484	64.0885	10.6585	2741.2	313.637	40.0082	0.352059	665.824	1.54879	0.339851	0.126204	1.908	0.832109	0.831295	-0.427161	0.960689	0.9946	0.962374	0.329169	0.250983	6.08059	3.45282	12.9176	10.781	0.473572	134.84	697.641	965.714	0.249698	0.0615501	98.3952	0.00531189	52.1032	125.151
65	0	0	1	839801	1.28535	1.93086	64	18.2034	4.36427	17	1	63	13.5589	0.247145	6.7669	0.0283581	45.7909	9.66972	2505.67	284.582	36.2542	0.337874	759.659	1.54879	0.325368	0.117128	1.9705	0.8394	0.838566	-0.449563	0.965721	0.994819	0.963987	0.314426	0.218401	5.65007	3.57782	11.3877	9.85627	0.605002	73.7401	272.058	898.536	0.30334	0.153957	35.0615	0.0402957	25.7649	69.7009
66	0	1	1	4675400	1.6477	1.62394	128	39.5966	6.27099	38	1	127	15.7261	0.185189	7.89053	0.0208181	62.2604	9.9728	2056.43	265.09	37.1402	0.178474	467.158	1.06128	0.178262	0.195604	1.64323	0.910905	0.910891	-0.461492	0.959683	0.997255	0.980196	0.178075	0.339277	5.98387	3.1494	12.2972	9.97225	0.423664	297.511	875.614	1426.42	0.206326	0.0958997	35.3934	0.0233243	17.173	285.571
67	0	1	0	10882987	1.51837	1.53696	200	61	7.07798	58	1	199	15.9643	0.177815	7.8457	0.0178554	61.5551	9.25838	1633.76	226.703	34.2843	0.127093	267.957	1.06128	0.109243	0.302535	1.07673	0.946579	0.946506	-0.453217	0.957765	0.998172	0.987998	0.105857	0.451431	5.87757	2.64678	13.0528	9.22558	0.269784	566.173	1564.07	1120.01	0.126203	0.0909111	35.2277	0.012143	12.03	527.996
68	0	0	0	2418325	1.46393	1.7776	107	42.4849	5.14503	41	12	95	15.965	0.216304	7.25872	0.0240669	52.689	10.5597	2364.94	291.944	39.4553	0.234912	510.829	1.06128	0.234699	0.169968	1.71753	0.882686	0.882672	-0.412684	0.957042	0.996386	0.973925	0.234513	0.305162	6.16147	3.25	12.9865	10.5747	0.463948	213.554	548.772	891.012	0.222034	0.0710313	51.9786	0.0111614	26.9472	203.678
69	0	1	1	9567047	1.8324	1.4007	212	80.4147	10.3946	80	1	211	15.8953	0.146685	8.8179	0.0130704	77.7554	13.7119	3663.16	418.755	51.5079	0.147956	597.463	1.06128	0.147956	0.215985	1.8455	0.926022	0.926022	-0.398568	0.942508	0.997724	0.98356	0.147956	0.32762	7.10049	3.45282	17.8842	13.6703	0.343468	762.12	1554.34	1946.18	0.151916	0.0677034	50.2139	0.0118646	19.5336	745.352
70	0	0	0	3178060	1.52095	1.63981	113	37.6348	5.8282	37	4	109	15.7966	0.189943	7.82195	0.0189757	61.183	9.87355	2064.14	265.155	36.8677	0.271869	559.797	1.06128	0.270599	0.145003	1.56894	0.864912	0.864828	-0.527208	0.972089	0.995819	0.969948	0.269487	0.226623	5.92165	3.2744	11.7081	9.91537	0.55225	112.632	782.344	1938.28	0.29561	0.0855419	39.9649	0.0230607	24.7334	106.728
71	0	1	0	33874019	1.88334	1.35698	237	71.7263	10.0127	72	1	236	15.8452	0.14084	9.1526	0.0124811	83.7701	9.38192	1684.47	233.574	34.7712	0.107509	345.711	1.06128	0.107509	0.256353	1.36019	0.946246	0.946246	-0.475915	0.962817	0.998346	0.988055	0.107509	0.418424	5.85284	3.03064	11.3442	9.34393	0.217099	697.23	4488.81	3551.06	0.14036	0.086366	32.7379	0.0133078	7.90835	665.007
72	1	0	0	718845	1.60889	1.63846	135	82.8095	5.86946	82	46	89	15.9687	0.191403	7.75503	0.0195079	60.1405	16.0548	5518.84	557.541	60.9727	0.490203	1371.74	1.54879	0.449565	0.0884438	2.21724	0.7819	0.779282	-0.401966	0.95412	0.992516	0.950498	0.414863	0.176705	7.59833	3.875	20.8379	16.1213	0.559588	183.041	228.834	500.44	0.221128	0.0891381	103.594	0.00648415	64.7183	178.509
73	0	1	1	2555865	1.20455	1.92904	112	50.4874	4.51731	50	21	91	15.9687	0.248481	6.84869	0.039185	46.9045	10.1358	2025.22	266.79	37.9398	0.393936	415.004	1.54879	0.373388	0.148464	1.50644	0.816655	0.815361	-0.460628	0.959487	0.993969	0.958739	0.356122	0.290492	6.11956	3.1494	12.3099	10.2393	0.602865	115.948	918.947	1910.84	0.318615	0.0543264	61.4346	0.0113772	39.1432	110.847
74	0	0	0	8750375	1.73027	1.31364	159	61.8389	9.82973	59	10	149	15.9643	0.138931	8.92386	0.011727	79.6352	12.4876	3598	392.719	46.9795	0.257403	1008.46	1.06128	0.256171	0.127842	1.91979	0.87212	0.872038	-0.478152	0.971205	0.996042	0.97155	0.255094	0.213251	6.58182	3.57782	15.9116	12.5132	0.519881	137.396	1702.82	4329.45	0.278112	0.0591505	54.5844	0.0144135	31.5325	130.088
75	0	0	0	11969984	1.75835	1.19562	243	41.1061	14.5227	30	1	242	14.1572	0.129877	8.82982	0.0133091	77.9657	4.71436	993.092	117.734	17.1561	0.070248	134.011	1.06128	0.070248	0.337353	1.41429	0.964876	0.964876	-0.366782	0.943013	0.998919	0.992195	0.070248	0.525923	3.66825	3.20282	5.68828	4.69445	0.233655	893.829	1588.47	1214.62	0.102709	0.245946	21.5387	0.0412203	5.85624	869.238
76	0	0	0	5027910	1.7588	1.19541	224	83.4761	13.5846	79	10	214	15.9664	0.120896	9.52141	0.00894334	90.6573	12.0262	3194.87	363.653	45.1129	0.198855	797.193	1.06128	0.198855	0.157368	1.70976	0.900573	0.900573	-0.490172	0.973236	0.996941	0.977905	0.198855	0.241386	6.5068	3.45282	15.2921	12.0302	0.433327	157.261	837.557	1631.22	0.229962	0.076007	49.877	0.0131962	24.7812	146.449
77	0	0	0	1628943	1.66056	1.2533	132	43.4962	11.6212	41	1	131	14.9987	0.12626	9.47465	0.0108801	89.7689	11.7749	4010.25	401.989	44.397	0.242971	1507.76	1.06128	0.241925	0.118306	1.87675	0.879212	0.879142	-0.574974	0.983997	0.996263	0.973131	0.24101	0.229763	6.01648	3.625	16.8639	11.8249	0.555821	108.311	312.838	1110.09	0.263132	0.14239	48.471	0.0331106	31.83	103.342
78	0	0	0	1675369	1.72033	1.22049	148	35.9795	10.8177	30	1	147	14.547	0.1278	9.20628	0.0138342	84.7556	7.74539	2001.8	223.908	28.817	0.185261	475.294	1.06128	0.183214	0.17964	1.783	0.908734	0.908598	-0.460888	0.968011	0.997153	0.979666	0.181423	0.330348	4.82472	3.45282	9.77104	7.75816	0.450725	165.701	313.464	660.318	0.208604	0.184041	34.3885	0.0347664	20.3355	157.358
79	1	0	0	3189030	1.73723	1.41974	223	85.6177	8.29234	82	37	186	15.9687	0.161771	8.03623	0.0191078	64.581	7.51063	1376.93	181.954	27.7009	0.16261	249.796	1.06128	0.16261	0.25597	1.63144	0.918695	0.918695	-0.338679	0.932168	0.997498	0.981932	0.16261	0.433331	5.13358	3.20282	7.57933	7.49521	0.302503	245.527	564.931	520.902	0.153636	0.0999332	49.4762	0.00643905	19.5299	225.246
80	0	0	0	3020285	1.76557	1.31845	175	45.5186	9.8118	41	1	174	15.7001	0.146029	8.47931	0.0127777	71.8986	7.86885	1751.34	209.992	29.1957	0.208793	410.017	1.06128	0.206817	0.179609	1.73689	0.896921	0.896789	-0.434204	0.962348	0.99679	0.977042	0.205088	0.32768	5.10193	3.57782	7.97742	7.89753	0.474293	208.496	574.11	1147.34	0.222503	0.119656	33.0636	0.028757	20.0027	198.694
81	0	1	0	6020780	1.5112	1.35516	197	43.8335	10.6919	42	1	196	15.1165	0.141814	8.97219	0.0123133	80.5002	6.20234	1240.06	153.272	22.7747	0.122951	291.205	1.06128	0.122951	0.218316	1.56444	0.938525	0.938525	-0.429059	0.961144	0.998108	0.986339	0.122951	0.296133	4.44013	3.20282	6.74848	6.18359	0.315094	230.876	986.731	1118.28	0.181008	0.177072	24.9664	0.0321083	9.97486	214.625
82	0	1	1	791859	1.91652	1.32007	195	56.2374	11.8813	50	1	194	15.6672	0.146591	8.43301	0.0112906	71.1157	9.52949	2616.91	283.064	35.5562	0.180069	546.118	1.06128	0.180069	0.1779	1.908	0.909965	0.909965	-0.425303	0.96024	0.99723	0.979992	0.180069	0.287922	5.60864	3.45282	11.4887	9.50533	0.410496	265.64	137.109	235.989	0.15517	0.164457	37.2203	0.0204882	20.9379	255.348
83	0	1	1	2882414	1.58845	1.33395	193	22.187	8.34664	15	1	192	12.4684	0.151798	8.29376	0.0250003	68.7865	2.93413	367.979	53.0832	10.3719	0.0896503	58.4975	1.06128	0.0896503	0.427656	1.03877	0.955175	0.955175	-0.354556	0.91112	0.998621	0.990039	0.0896503	0.613	3.03361	2.09192	3.51017	2.92757	0.362042	426.304	664.428	621.943	0.130812	0.2602	15.5859	0.049013	8.09162	414.738
84	0	1	0	5418877	1.50954	1.93155	117	43.454	5.36147	43	2	115	15.9401	0.224969	7.39511	0.0242302	54.6877	12.211	2734.3	343.43	45.7773	0.253154	481.682	1.06128	0.252303	0.185934	1.51823	0.87399	0.873933	-0.434898	0.953178	0.996106	0.971976	0.251559	0.30782	6.76485	2.8994	18.2757	12.234	0.530612	105.258	1449.41	2832.92	0.306513	0.0652275	44.6135	0.0171293	25.2685	97.9349
85	0	1	1	1101984	1.85168	1.2614	189	33.8528	10.9872	26	1	188	14.0922	0.139174	8.63931	0.0159544	74.6377	5.09793	987.012	123.868	18.6564	0.150559	177.766	1.06128	0.150193	0.268715	1.61198	0.924965	0.92494	-0.384096	0.937586	0.997684	0.983316	0.149872	0.454429	3.89675	2.85222	6.44864	5.13706	0.423452	127.109	246.685	373.592	0.202321	0.244293	23.6213	0.0427683	14.1196	119.411
86	0	1	1	14798881	1.49175	1.55533	192	48.663	6.6908	48	14	178	15.968	0.176975	7.94786	0.0244102	63.1685	4.98473	556.178	94.5083	18.1041	0.198173	157.772	1.06128	0.197551	0.236723	1.24339	0.901329	0.901287	-0.476186	0.948072	0.996952	0.978057	0.197006	0.393475	4.19101	2.52178	5.35882	5.01955	0.437362	240.859	3973.81	4599.2	0.250623	0.0796488	25.3763	0.0236741	12.5307	228.292
87	0	0	0	2300162	1.59118	1.64034	111	41.2965	6.07257	41	6	105	15.8551	0.186282	8.03458	0.0190651	64.5545	11.3035	2625.18	321.992	42.3912	0.295312	690.285	1.54879	0.29112	0.133371	1.65503	0.855139	0.854859	-0.52785	0.972189	0.995462	0.9677	0.287452	0.24214	6.36106	3.2744	14.5736	11.3389	0.567167	141.135	585.54	1473.94	0.283108	0.0717446	47.3461	0.0173492	29.3259	135.263
88	1	1	0	904740	1.76553	1.43126	129	65.044	7.50141	63	21	108	15.9687	0.159732	8.24848	0.0159192	68.0375	15.88	5630.19	556.45	60.1579	0.327467	1313.97	1.06128	0.324005	0.111497	2.1252	0.838575	0.838344	-0.480717	0.963805	0.994967	0.964038	0.320975	0.231968	7.50404	3.70282	21.986	15.9455	0.538032	155.146	210.299	560.654	0.216457	0.101745	77.2336	0.00911217	48.0091	149.887
89	0	0	0	13249763	1.7407	1.52482	115	52.834	7.20805	52	1	114	15.8947	0.169567	8.18812	0.0162995	67.0453	18.9548	7184.95	694.952	71.9313	0.208977	1467.62	1.06128	0.208977	0.139816	1.91055	0.895512	0.895512	-0.491154	0.973396	0.996785	0.97678	0.208977	0.247725	8.31866	3.625	28.8584	18.9204	0.477071	257.143	2395.22	5296.4	0.252945	0.0464139	64.8781	0.0132009	30.3422	247.73
90	1	1	1	21115530	1.6415	1.5697	202	76.2934	6.76875	73	21	181	15.9687	0.184408	7.73379	0.0198295	59.8114	9.27717	1625	227.114	34.3916	0.16316	274.114	1.06128	0.162796	0.269359	1.43944	0.918663	0.918638	-0.38038	0.922342	0.99749	0.981916	0.162478	0.432341	5.88545	2.97722	11.0912	9.2681	0.329035	375.013	4424.55	3883.01	0.188374	0.0488158	48.7929	0.00733496	19.0263	354.701
91	0	0	0	2701888	1.71935	1.10585	197	74.1079	19.6439	72	2	195	15.5674	0.103875	10.4346	0.00680815	108.881	15.3873	6347.91	584.953	58.343	0.198698	3344.76	1.06128	0.198336	0.108794	2.1252	0.900892	0.900868	-0.562268	0.982718	0.996944	0.977967	0.198019	0.174007	6.93452	3.5	25.4561	15.328	0.485816	175.027	346.466	1093.45	0.245784	0.104665	65.6611	0.0211342	37.6516	165.864
92	1	1	1	8742422	1.55205	1.59473	187	36.2403	7.13788	36	8	179	15.3317	0.175207	8.36812	0.0224799	70.0254	3.85313	347.272	64.5563	13.7679	0.117971	107.243	1.06128	0.117269	0.305164	1.03877	0.941483	0.941436	-0.472673	0.947163	0.998186	0.986978	0.116654	0.417144	3.65019	2.09192	4.6348	3.85678	0.340488	292.872	1706.77	1468.14	0.171233	0.155575	18.7599	0.0341624	8.06182	272.074
93	0	0	0	948643	1.75012	1.43087	165	52.9238	7.7203	49	4	161	15.9498	0.163015	7.87988	0.0186929	62.0925	9.71456	2137.34	262.452	36.1592	0.181497	400.283	1.06128	0.180952	0.210011	1.64323	0.909615	0.909578	-0.395274	0.952194	0.997208	0.9799	0.180476	0.323537	5.88599	3.25	11.3433	9.74705	0.407625	265.486	187.074	268.807	0.168027	0.125643	37.0611	0.0170846	19.1038	253.355
94	0	0	0	3138406	1.80213	1.27948	183	44.8398	10.0656	40	1	182	15.5681	0.138962	8.71379	0.0122217	75.9302	7.1419	1349.76	177.209	26.3758	0.179751	365.717	1.06128	0.179283	0.187173	1.61198	0.910436	0.910405	-0.487971	0.965246	0.997235	0.980085	0.178875	0.32757	4.86807	3.1494	8.00309	7.17505	0.430897	159.396	583.727	1002.28	0.235526	0.13774	28.5394	0.033754	14.9796	148.511
95	0	0	0	1908636	1.818	1.28053	136	45.0077	10.3337	42	1	135	15.3798	0.136431	8.87103	0.0117463	78.6952	10.4866	3400.73	345.096	39.395	0.21215	1042.81	1.06128	0.21131	0.13899	2.137	0.894485	0.894429	-0.454155	0.966669	0.996737	0.97653	0.210576	0.256321	5.65229	3.75	13.8289	10.4314	0.542545	288.435	343.961	1136.33	0.214094	0.112742	48.4704	0.0286804	31.1902	282.378
96	0	1	1	6345886	1.4263	1.48406	136	21.1541	6.77039	16	3	133	12.9014	0.171263	8.00095	0.0328057	64.0152	3.60199	455.502	69.584	12.9148	0.1184	90.1306	1.06128	0.118083	0.35105	1.22409	0.941011	0.94099	-0.365986	0.930807	0.998179	0.986883	0.117806	0.540908	3.34818	2.52178	3.99899	3.6076	0.416863	386.33	1436.54	1983.88	0.166972	0.208248	20.2255	0.0484887	11.2089	374.674
97	0	1	0	1251682	1.73928	1.20824	143	46.0237	11.61	44	6	137	15.5417	0.11896	9.78774	0.0127352	95.7998	10.4653	3058.07	331.454	39.2302	0.139193	990.73	1.06128	0.139193	0.157114	1.66515	0.930403	0.930403	-0.583313	0.984784	0.997859	0.984534	0.139193	0.277408	5.66582	3.28064	15.5882	10.4107	0.34128	175.139	151.166	249.633	0.172634	0.151532	46.9482	0.0151262	20.6731	156.763
98	0	1	0	1344964	1.52773	1.46859	99	34.3983	7.39755	33	1	98	15.3341	0.159098	8.57836	0.0163443	73.5882	12.4095	3732.41	399.894	46.7861	0.316676	1354.43	1.54879	0.308524	0.102843	1.86495	0.847097	0.846553	-0.545143	0.980829	0.995139	0.96581	0.301391	0.182881	6.46234	3.57782	16.5134	12.4858	0.597255	120.871	298.308	1087.64	0.278529	0.108693	47.0414	0.027989	31.9382	116.204
99	0	0	0	1505459	1.59161	1.44404	165	51.0763	8.2643	50	13	152	15.9603	0.155743	8.59429	0.0145433	73.8619	7.60234	1482.87	190.975	28.1273	0.190402	397.282	1.06128	0.190402	0.178769	1.7021	0.904799	0.904799	-0.418274	0.95849	0.997071	0.978844	0.190402	0.269522	5.07	3.07782	8.86362	7.61148	0.40053	150.114	280.026	412.258	0.197536	0.125852	36.3401	0.0158427	18.4176	138.402
100	0	0	0	7710810	1.80077	1.43945	143	56.1656	8.92457	57	5	138	15.7721	0.148498	9.05508	0.0131064	81.9944	13.7441	3933.08	436.547	51.8048	0.250024	1080.78	1.06128	0.248922	0.128462	1.9705	0.875723	0.875649	-0.455791	0.967	0.996155	0.972354	0.247957	0.222691	6.96861	3.57782	18.1625	13.7732	0.533264	133.52	1636.57	4049.2	0.316555	0.0583347	56.7058	0.0159292	33.286	125.988
101	0	0	0	5252262	1.69089	1.66092	155	49.2749	6.78612	49	1	154	15.7821	0.185436	8.18624	0.0208208	67.0146	9.94635	1918.58	255.971	37.0053	0.181074	345.041	1.06128	0.180407	0.233634	1.42269	0.909907	0.909863	-0.40867	0.955971	0.997215	0.979962	0.179824	0.407987	6.04732	3.20282	11.4876	9.94042	0.424897	399.474	1174.48	1583.54	0.181671	0.0854333	36.6348	0.0178265	18.1237	387.425
102	1	1	1	3325560	1.57844	1.37551	177	50.5555	8.82211	48	15	162	15.9684	0.15094	8.43216	0.020105	71.1014	6.37681	1219.84	156.567	23.509	0.209227	308.794	1.06128	0.206285	0.188559	1.65503	0.897348	0.897151	-0.415265	0.957717	0.996785	0.977112	0.203712	0.295843	4.5399	2.8994	7.79701	6.41046	0.492858	160.575	672.87	1339.67	0.23409	0.0979036	35.0009	0.0216664	21.1656	150.257
103	0	1	0	6863486	1.5494	1.63616	122	44.2924	6.41099	43	5	117	15.9228	0.185364	8.0736	0.0196863	65.183	11.2692	2589.41	318.065	42.1576	0.205181	614.094	1.06128	0.205106	0.167927	1.63144	0.897459	0.897454	-0.458706	0.967582	0.996843	0.977211	0.205041	0.262719	6.37378	3.0244	15.8753	11.2481	0.435486	141.415	1365.38	2310.02	0.239049	0.0742866	43.9492	0.015633	20.8897	131.162
104	1	1	0	3517785	1.52766	1.74777	117	39.8758	5.52232	39	5	112	15.9033	0.207998	7.46556	0.0211529	55.7345	9.98969	2049.69	264.821	37.2715	0.260563	432.814	1.06128	0.257369	0.177168	1.65503	0.871848	0.871635	-0.435327	0.953291	0.995996	0.971439	0.254574	0.325323	6.02069	3.1494	12.2149	10.029	0.551111	151.757	955.988	2093.52	0.263026	0.0760712	41.1684	0.0187555	25.3824	145.653
105	0	1	1	13410832	1.72073	1.23877	174	48.1339	11.5434	47	1	173	15.2216	0.124843	9.55418	0.0115802	91.2824	8.63778	1958.92	238.192	32.0928	0.117152	657.056	1.06128	0.117152	0.173542	1.49308	0.941424	0.941424	-0.572647	0.98377	0.998198	0.986983	0.117152	0.233667	5.27588	3.1494	11.3553	8.62376	0.295227	554.753	1623.43	2181.37	0.152168	0.126612	34.6674	0.0201315	12.8316	534.203
106	0	0	1	3694200	1.69619	1.41349	179	45.9419	9.1853	46	1	178	15.3346	0.147071	8.96985	0.0127271	80.4581	7.58291	1345.58	183.466	28.0474	0.214602	357.603	1.06128	0.213191	0.180981	1.64323	0.893639	0.893545	-0.407018	0.955522	0.9967	0.976328	0.211958	0.291584	5.12262	3.20282	7.99064	7.62349	0.50678	165.741	920.809	1739.34	0.257971	0.110446	30.0312	0.0301455	17.7808	158.452
107	1	1	0	7094009	1.54767	1.48817	111	32.4096	7.39421	30	1	110	15.0871	0.16493	8.33719	0.0179958	69.5087	9.57425	2368.3	274.745	35.7631	0.2294	704.844	1.06128	0.228955	0.138336	1.67851	0.885596	0.885567	-0.575977	0.978727	0.996471	0.974565	0.228566	0.220439	5.65163	3.57782	10.8862	9.60401	0.528639	210.815	1563.76	3989.18	0.26267	0.110723	35.6921	0.0359723	20.7084	203.94
108	0	0	0	2564566	1.57092	1.63308	104	43.8042	6.07485	42	8	96	15.9561	0.190289	7.72125	0.0190263	59.6177	13.6692	4074.43	438.473	51.5562	0.310846	939.347	1.06128	0.307438	0.124571	1.8962	0.846849	0.846622	-0.453907	0.966619	0.995222	0.965878	0.304456	0.218524	6.98787	3.75	16.6411	13.6788	0.590713	110.857	606.896	1832.85	0.319603	0.0611006	60.0333	0.0141347	38.5918	105.687
109	0	1	1	1935698	1.64505	1.80512	112	44.5955	5.94896	44	7	105	15.9164	0.213065	7.50928	0.0189204	56.3893	12.6483	3491.48	389.773	47.5818	0.273245	811.559	1.06128	0.270331	0.138517	1.8455	0.86532	0.865126	-0.466365	0.969061	0.9958	0.969996	0.267781	0.24649	6.6947	3.32782	17.3835	12.712	0.545827	130.239	438.837	1121.92	0.275847	0.0767617	54.8095	0.0147896	33.8514	123.734
110	0	0	0	2764200	1.78617	1.31229	183	70.6887	10.7036	67	26	157	15.9687	0.14015	8.79011	0.0131875	77.2661	9.8455	2774.53	299.153	36.8196	0.196643	783.486	1.06128	0.196643	0.145427	1.91821	0.901678	0.901678	-0.478561	0.971277	0.996975	0.978151	0.196643	0.23683	5.64317	3.57782	11.999	9.87896	0.401731	153.859	432.99	714.214	0.203069	0.088179	55.5128	0.00939049	26.7176	139.784
111	0	0	0	1215487	1.64493	1.40767	129	42.3113	8.94435	43	1	128	15.1941	0.144139	9.12605	0.0132253	83.2848	11.3422	3019.86	343.441	42.5789	0.24188	1014.5	1.06128	0.240352	0.125434	1.92745	0.880079	0.879977	-0.48055	0.971622	0.996281	0.973311	0.239014	0.206725	6.18838	3.45282	14.7978	11.4285	0.532648	86.5329	267.912	726.194	0.272434	0.132064	43.298	0.0239893	27.1983	80.9511
112	0	0	0	1614915	1.62651	1.30772	185	66.0684	10.0584	65	27	158	15.9687	0.134715	9.21874	0.0124295	84.9852	7.687	1578.93	200.119	28.5082	0.200321	490.415	1.06128	0.199037	0.163076	1.62378	0.900696	0.90061	-0.488696	0.972995	0.99692	0.977899	0.197913	0.236437	5.00514	3.25	8.97743	7.68636	0.405829	115.657	287.688	442.64	0.203351	0.11821	46.891	0.0103757	23.7013	101.841
113	0	1	1	1082049	1.75848	1.16181	195	34.587	12.2393	26	1	194	13.6142	0.120565	9.34144	0.0159745	87.2625	5.27199	981.286	126.565	19.2806	0.117086	183.896	1.06128	0.116739	0.280461	1.37694	0.941688	0.941665	-0.426362	0.960497	0.998199	0.987033	0.116435	0.465568	3.97381	3.20282	6.00831	5.28583	0.36376	331.561	193.825	259.574	0.140108	0.220297	26.2791	0.0330971	13.1942	320.251
114	0	1	1	1372475	1.90819	1.13357	200	48.8639	15.8158	40	1	199	14.4732	0.115724	9.57858	0.0101409	91.7492	8.56926	2499.35	264.523	31.968	0.141928	592.666	1.06128	0.141928	0.185268	1.8455	0.929036	0.929036	-0.480773	0.971661	0.997816	0.98423	0.141928	0.330599	5.02693	3.45282	11.6268	8.56737	0.396862	204.381	188.731	362.122	0.177403	0.175166	41.2826	0.022724	22.0022	192.754
115	1	0	0	10986938	1.64177	1.52561	115	36.0727	7.0518	35	1	114	15.3985	0.169101	8.27602	0.0161905	68.4926	10.3777	2482.12	296.529	38.8551	0.274365	724.892	1.06128	0.271669	0.131162	1.65503	0.864615	0.864435	-0.523329	0.978119	0.995783	0.969844	0.26931	0.239682	5.98504	3.375	12.7767	10.4127	0.586093	129.105	2691.94	7791.19	0.338564	0.079548	39.9296	0.0298577	25.6447	123.757
116	0	0	0	3163888	1.71892	1.44659	197	58.3191	8.30002	56	10	187	15.9613	0.159913	8.38056	0.0145148	70.2338	7.42658	1268.97	174.583	27.3927	0.191683	270.952	1.06128	0.19152	0.220378	1.45394	0.904267	0.904256	-0.481852	0.954001	0.997051	0.978722	0.191378	0.338207	5.13548	3.0244	7.98151	7.45833	0.416999	203.724	711.72	941.807	0.214312	0.0933474	32.7064	0.0183617	16.1223	192.344
117	0	0	0	2776180	1.59952	1.44174	121	45.4516	8.03841	44	5	116	15.8405	0.153301	8.73553	0.0151122	76.3094	12.5551	3586.64	394.247	47.244	0.259134	1083.5	1.06128	0.257859	0.123017	1.8962	0.871283	0.871198	-0.494741	0.97397	0.996015	0.971363	0.256743	0.203462	6.5959	3.70282	15.3435	12.6052	0.543028	174.285	554.603	1577.62	0.271421	0.0721924	51.7173	0.0185122	31.3548	167.781
118	0	1	1	2410050	1.4367	1.47656	180	42.6961	8.05691	37	15	165	15.9663	0.184612	7.52701	0.0255683	56.6559	4.69189	1024.37	115.659	17.1158	0.168129	144.397	1.06128	0.166417	0.272196	1.58609	0.917077	0.916963	-0.333173	0.916504	0.997416	0.981528	0.164919	0.396511	3.76466	3.0244	5.31099	4.722	0.434799	159.379	469.874	663.501	0.204396	0.13355	28.707	0.0261574	16.9209	143.417
119	0	0	1	5806769	1.73803	1.14586	207	49.3948	15.3477	47	1	206	14.6752	0.110038	10.1432	0.0106066	102.884	7.7257	1784.9	212.83	28.6442	0.112839	456.197	1.06128	0.112839	0.203058	1.6396	0.94358	0.94358	-0.482332	0.971929	0.998264	0.987462	0.112839	0.340824	4.86793	3.15564	10.2508	7.7145	0.310482	173.275	844.021	1096.93	0.185602	0.207439	30.609	0.0370684	11.7266	158.75
120	0	1	0	1158817	1.42615	1.91341	90	40.5234	4.68982	40	13	77	15.9606	0.241298	6.9461	0.023401	48.2482	12.8705	3711.56	405.794	48.5209	0.34043	1004.72	1.54879	0.332362	0.110771	1.96539	0.835164	0.834626	-0.457199	0.967283	0.994774	0.963161	0.325303	0.179964	6.7277	3.70282	15.7102	12.9598	0.574176	92.5134	299.519	808.647	0.274085	0.0931074	62.5691	0.01156	40.2251	87.4417
121	0	1	1	2688003	1.64446	1.44254	129	58.662	7.86502	59	14	115	15.9681	0.153245	8.75063	0.0141437	76.5735	14.8353	4780.53	498.869	56.076	0.276745	1479.89	1.06128	0.274444	0.111325	2.03555	0.863161	0.863008	-0.483983	0.972209	0.995746	0.969532	0.272431	0.1875	7.20907	3.75	19.6125	14.9452	0.532395	118.27	543.089	1425.3	0.277377	0.0659131	69.1984	0.0100628	41.2698	111.031
122	0	1	0	2102160	1.1094	2.18172	76	38.9529	3.79537	39	15	61	15.9685	0.277281	6.31888	0.0434492	39.9283	14.426	4323.36	466.793	54.5252	0.375724	952.747	1.54879	0.363155	0.113131	1.908	0.820518	0.81968	-0.441294	0.963945	0.994237	0.959789	0.352157	0.199507	7.23413	3.28064	21.3772	14.5462	0.60846	95.1249	593.668	1636.52	0.288051	0.0706944	77.6233	0.00921292	50.8306	90.1505
123	0	0	0	2576621	1.64504	1.60381	130	45.4494	6.71936	44	2	128	15.9062	0.182041	7.95645	0.0178536	63.3051	11.5097	2701.11	327.647	43.1363	0.272727	551.855	1.06128	0.271141	0.161108	1.77994	0.864694	0.864588	-0.39006	0.950635	0.995806	0.969891	0.269753	0.304352	6.47517	3.32782	14.2894	11.4797	0.550228	152.169	651.21	1536.11	0.277064	0.0764642	43.4933	0.0190035	26.977	146.028
124	1	1	0	15664545	1.50558	1.57402	114	57.987	6.9017	59	15	99	15.9683	0.17173	8.51023	0.0232653	72.424	17.4515	6105.41	616.829	66.1629	0.260127	1586.03	1.06128	0.25869	0.118984	1.8455	0.870895	0.870799	-0.530032	0.97899	0.996	0.971273	0.257432	0.196063	7.93128	3.28064	28.7893	17.4637	0.511232	119.864	3042.31	7332.92	0.332108	0.0332794	82.6817	0.00860819	44.6392	111.673
125	0	0	0	2272782	1.65751	1.67756	146	43.5391	6.79249	42	1	145	15.8176	0.191164	7.67288	0.0188154	58.8731	9.07748	1938.73	240.101	33.7704	0.227207	395.447	1.06128	0.226762	0.186294	1.77994	0.886693	0.886664	-0.371539	0.944664	0.996505	0.974809	0.226372	0.326394	5.65835	3.45282	9.38453	9.11619	0.484277	136.548	525.994	1000.75	0.246684	0.117111	33.6417	0.0330351	18.8362	128.828
126	0	0	0	1754819	1.64996	1.14813	202	82.2392	16.4729	83	11	191	15.9544	0.108566	10.2915	0.00747138	105.916	14.7492	5423.19	526.623	55.7793	0.197649	2386.91	1.06128	0.197355	0.112937	2.09239	0.901372	0.901352	-0.540986	0.98034	0.99696	0.978075	0.197098	0.165026	6.95503	3.5	22.759	14.6322	0.435138	153.896	232.295	561.032	0.207022	0.10446	65.3407	0.0133937	34.9345	142.317
127	0	0	0	7253850	1.58088	1.28918	166	45.8847	10.0173	46	1	165	15.3105	0.129148	9.51689	0.0120997	90.5711	8.56834	1672.94	221.597	31.8158	0.173444	570.783	1.06128	0.17338	0.161386	1.42269	0.913321	0.913317	-0.598287	0.981207	0.997332	0.980736	0.173323	0.228951	5.38701	2.8994	11.6152	8.55068	0.416206	314.578	1340.26	2289.31	0.183732	0.132823	30.9756	0.0317734	14.2726	304.379
128	0	1	1	1199847	1.30003	2.20632	99	29.4799	3.99287	28	9	90	15.8633	0.298847	6.21766	0.0317142	38.6593	6.04191	884.908	130.699	22.1696	0.236809	210.1	1.06128	0.235106	0.211184	1.38604	0.88273	0.882617	-0.43948	0.954371	0.996359	0.973896	0.233617	0.380213	4.59468	3.03064	5.7396	6.10645	0.466241	120.692	342.52	491.028	0.242157	0.11289	30.399	0.0212908	16.3569	112.607
129	0	0	0	8453958	1.74328	1.48241	204	83.3347	8.44463	83	8	196	15.967	0.156378	8.71479	0.0152483	75.9476	13.5328	3279.46	396.69	50.774	0.153349	486.69	1.06128	0.153349	0.239998	1.45124	0.923325	0.923325	-0.396852	0.952655	0.997641	0.982961	0.153349	0.334961	7.14598	3.07782	19.7694	13.5021	0.325959	197.734	1507.01	1644.93	0.204336	0.061482	52.7975	0.00821524	18.9594	180.024
130	0	0	0	612510	1.2236	2.51165	73	39.1836	3.64405	39	18	55	15.9687	0.346054	6.02618	0.03238	36.3149	14.2177	4257.2	460.395	53.7647	0.407454	1058.4	1.54879	0.387971	0.102619	2.12164	0.809156	0.807963	-0.393138	0.951561	0.993761	0.957106	0.371923	0.190174	7.15205	3.625	18.5665	14.1398	0.578609	114.541	178.305	436.828	0.271627	0.0835267	82.5478	0.00817549	52.587	109.649
131	0	0	0	6725950	1.67787	1.56373	154	66.2656	7.09622	67	13	141	15.9682	0.171993	8.38207	0.0172566	70.2592	13.48	3388.41	402.519	50.66	0.213153	642.415	1.06128	0.213077	0.178081	1.64323	0.893474	0.893469	-0.460454	0.959448	0.996721	0.976326	0.21301	0.296378	7.07118	2.85222	21.9312	13.49	0.437118	164.395	1480.53	2279.61	0.259181	0.0523904	56.3408	0.0106509	25.4231	154.167
132	1	0	0	12344933	1.75566	1.18159	166	31.9513	12.8557	21	1	165	12.8876	0.124811	9.13216	0.0253439	83.3963	5.46742	1343.01	151.37	20.1107	0.101995	143.892	1.06128	0.101995	0.358654	1.62367	0.949003	0.949003	-0.314505	0.921129	0.998431	0.988667	0.101995	0.574319	3.84692	3.25	7.52919	5.45726	0.42497	788.302	2069.34	4055.94	0.147359	0.165184	33.4295	0.0332756	16.9953	778.826
133	0	0	0	1574115	1.62115	1.65627	147	81.5581	6.08732	81	36	111	15.9687	0.192545	7.7445	0.0181647	59.9773	15.4809	4679.29	506.35	58.5569	0.35063	907.208	1.54879	0.3431	0.125338	1.88854	0.829705	0.829203	-0.452815	0.957669	0.994616	0.961961	0.336512	0.231134	7.55999	3.45282	21.9897	15.5007	0.555337	115.898	457.264	960.376	0.297797	0.0567533	90.4207	0.00689566	54.2584	109.842
134	0	1	0	3530415	1.64428	1.32612	188	58.411	10.1614	55	15	173	15.9686	0.141635	8.90123	0.0171871	79.2319	7.65662	1512.49	195.055	28.3888	0.231295	435.362	1.06128	0.229694	0.160352	1.64323	0.88542	0.885313	-0.461539	0.968137	0.996444	0.974496	0.228293	0.268049	5.06288	3.1494	8.88644	7.7063	0.497857	224.449	727.134	1472.43	0.223202	0.0792439	40.0103	0.0182141	23.4707	214.704
135	0	0	0	2890181	1.49545	1.13822	211	33.2882	15.898	19	1	210	11.9453	0.121005	9.14782	0.128469	83.6827	5.5472	1450.92	156.75	20.4	0.0891511	157.928	1.06128	0.0891511	0.342892	1.54015	0.955424	0.955424	-0.36569	0.942627	0.998628	0.990094	0.0891511	0.551319	3.8809	3.32782	7.52248	5.52789	0.394831	905.682	384.139	698.528	0.123602	0.15802	37.9634	0.0265629	20.3696	892.42
136	0	0	0	1432845	1.34994	1.96021	120	68.624	4.67254	68	27	93	15.9687	0.235187	6.97163	0.0331253	48.6036	17.6197	5660.98	598.652	66.8336	0.374185	841.951	1.54879	0.361875	0.137359	1.67851	0.821069	0.820293	-0.424471	0.960037	0.994261	0.959927	0.351532	0.270818	8.16347	3.45282	26.4008	17.7244	0.58146	81.9443	470.159	1035.02	0.304269	0.0719074	90.8484	0.00722286	56.8664	77.1408
137	0	1	0	1910307	1.56439	1.44031	93	33.5685	7.23533	32	1	92	15.2187	0.158076	8.5124	0.0161682	72.4609	13.616	4589.3	464.387	51.4245	0.270181	1652.35	1.06128	0.268964	0.108046	1.82604	0.865721	0.86564	-0.587905	0.9852	0.995845	0.970129	0.267898	0.201997	6.74406	3.625	18.9802	13.664	0.564371	285.587	364.844	1303.46	0.22803	0.0918152	53.4323	0.0234601	34.2357	279.856
138	0	1	0	1833413	1.63249	1.26891	226	50.2606	11.7758	45	8	218	15.782	0.133019	9.03102	0.0186693	81.5592	5.40074	918.915	123.915	19.7482	0.151089	226.26	1.06128	0.150813	0.228363	1.45394	0.924639	0.924621	-0.467215	0.960958	0.997676	0.983246	0.150572	0.346843	4.13675	3.1494	5.61622	5.44543	0.374086	133.567	322.931	433.58	0.194165	0.187359	25.1452	0.0253164	13.2431	120.253
139	0	1	0	948404	1.83387	1.34949	142	47.1107	10.1466	45	1	141	15.3616	0.144446	8.788	0.0119204	77.229	11.8592	3771	386.29	44.6185	0.24754	1132.97	1.54879	0.241988	0.125141	2.03755	0.879931	0.879561	-0.486169	0.972576	0.996199	0.973174	0.237131	0.223568	6.25662	3.625	15.4644	11.927	0.527448	144.755	183.69	521.135	0.240191	0.124148	47.9728	0.0226269	30.7892	137.936
140	1	0	0	1110580	1.51169	1.49856	76	27.3619	6.06813	24	1	75	15.0733	0.173886	7.96902	0.0216617	63.5052	13.227	4597.36	454.735	49.9546	0.294522	1374.16	1.54879	0.28869	0.111627	2.1877	0.856627	0.856238	-0.457735	0.967389	0.995477	0.967988	0.283587	0.219538	6.62112	3.75	17.6068	13.2453	0.573248	93.5619	243.127	848.334	0.2736	0.114275	49.9963	0.0233325	33.3137	88.5224
141	0	0	0	1908162	1.62057	1.42698	124	32.1612	7.26137	28	1	123	15.3164	0.160486	8.21369	0.0179811	67.4648	7.601	1505.51	194.263	28.1936	0.243933	427.146	1.06128	0.241444	0.158466	1.49308	0.879693	0.879527	-0.558328	0.976533	0.996251	0.973201	0.239266	0.287866	5.03373	3.2744	8.40475	7.65892	0.523267	121.386	438.058	1039	0.255664	0.134116	30.9299	0.0355083	19.9234	114.42
142	0	1	0	19656345	1.79843	1.29995	244	70.4427	12.4116	66	1	243	15.9113	0.138208	8.89144	0.010375	79.0578	9.11356	2094.63	247.431	33.8298	0.125953	386.974	1.06128	0.125953	0.228577	1.6687	0.937023	0.937023	-0.409759	0.956264	0.998062	0.986005	0.125953	0.346871	5.62573	3.45282	9.65289	9.08504	0.27189	478.214	2718.94	2859.36	0.175805	0.0951847	32.8296	0.0201527	10.3871	454.874
143	0	0	0	2212576	1.41944	1.9075	130	38.2537	5.04468	36	7	123	15.941	0.243589	6.76862	0.029958	45.8143	7.17542	1246.56	167.477	26.4339	0.202279	215.254	1.06128	0.202046	0.249912	1.49308	0.899016	0.899	-0.330521	0.928635	0.996888	0.977553	0.201843	0.403511	5.0651	3.20282	6.71682	7.21703	0.445978	193.067	581.445	780.254	0.204958	0.106997	30.6167	0.0225929	15.6342	183.492
144	0	0	0	2050258	1.63578	1.45464	100	32.7092	7.53666	32	1	99	14.8359	0.157914	8.52649	0.0156381	72.701	12.0321	3691.39	389.462	45.2981	0.25599	1365.19	1.06128	0.253388	0.113213	1.8455	0.87374	0.873566	-0.561723	0.982661	0.996065	0.971875	0.251111	0.189635	6.29763	3.57782	16.1216	12.0481	0.56791	91.496	425.381	1427.04	0.297093	0.109276	47.3857	0.0272001	30.7533	86.275
145	0	1	0	1258170	1.39581	1.67761	107	52.8346	5.39846	52	16	91	15.9687	0.215075	7.45048	0.0306822	55.5096	15.5821	4944.96	519.513	58.9457	0.328189	971.858	1.54879	0.319959	0.128162	2.01814	0.841392	0.840844	-0.397622	0.952879	0.994962	0.96454	0.312757	0.225514	7.54671	3.57782	21.4559	15.7147	0.564727	108.124	328.195	841.344	0.278498	0.0771634	70.6114	0.0100712	42.9572	102.775
146	0	1	1	9772986	1.56598	1.64434	117	53.1697	6.44736	53	1	116	15.9294	0.18441	8.05913	0.0184358	64.9495	18.1821	6097.51	631.184	68.9229	0.256932	1002.72	1.06128	0.256201	0.151238	1.82134	0.872021	0.871973	-0.423274	0.959742	0.996048	0.971541	0.255561	0.274764	8.25014	3.625	26.3125	18.1898	0.564744	161.527	2289.84	5809.47	0.293838	0.0477409	63.4419	0.013973	36.637	154.706
147	0	1	0	1960817	1.73042	1.2262	145	30.8177	10.1726	21	1	144	14.107	0.139211	8.40877	0.0185817	70.7074	6.69356	1768.48	193.918	24.8123	0.155428	287.704	1.06128	0.155016	0.232534	1.6339	0.92256	0.922533	-0.443546	0.964438	0.997609	0.982781	0.154657	0.419305	4.35979	3.45282	8.74454	6.70702	0.412637	228.653	391.086	677.653	0.173943	0.229666	30.9969	0.0468304	17.6391	219.166
148	0	1	0	1814704	1.34822	1.83682	83	36.5657	4.94308	36	10	73	15.9313	0.223961	7.27148	0.0227443	52.8744	13.2791	4083.26	433.765	50.192	0.397342	1351.64	1.54879	0.381222	0.0916109	1.91566	0.812076	0.811001	-0.524393	0.978259	0.993909	0.957821	0.367117	0.164451	6.76867	3.625	17.5817	13.3209	0.623669	86.1473	447.876	1550.44	0.351771	0.0611856	65.2299	0.0132564	44.7978	81.9082
149	1	1	0	3579932	1.59825	1.61616	146	59.7956	6.75503	59	1	145	15.9228	0.174368	8.15451	0.0252349	66.496	14.9908	4132.14	468.98	56.4142	0.129035	663.212	1.06128	0.129035	0.221557	1.62378	0.935483	0.935483	-0.416899	0.958138	0.998015	0.985663	0.129035	0.346633	7.48123	3.28064	21.7685	14.9287	0.306118	261.574	495.017	527.482	0.177767	0.075487	55.7227	0.00793238	20.0483	236.435
150	0	1	0	9618290	1.75998	1.29574	176	52.9588	10.4525	53	1	175	15.5856	0.128376	9.4992	0.0113538	90.2348	9.86822	2122.1	268.978	36.7755	0.159364	672.205	1.06128	0.159364	0.164225	1.59253	0.920318	0.920318	-0.558637	0.976573	0.997548	0.982293	0.159364	0.247784	5.83836	3.1494	12.7763	9.84688	0.367094	219.329	1556.51	2435.04	0.20388	0.113877	33.8101	0.0250734	13.3668	206.692
151	0	0	0	8203335	1.46196	1.5536	157	49.7725	6.90547	51	15	142	15.9685	0.175117	8.17963	0.0238329	66.9064	7.05122	1166.9	164.116	25.9821	0.180612	308.861	1.06128	0.180174	0.201728	1.35479	0.909986	0.909957	-0.51697	0.970448	0.997222	0.979986	0.179791	0.322893	4.93185	2.8994	8.19324	7.06782	0.404039	198.282	1641.01	2175.96	0.206304	0.079327	37.0124	0.015125	17.5037	184.484
152	0	1	1	2291145	1.53978	1.32674	198	33.5272	9.18876	32	1	197	14.3334	0.139013	9.04841	0.0142376	81.8737	4.38178	556.374	85.8804	15.827	0.133297	148.903	1.06128	0.133297	0.263568	1.34299	0.933351	0.933351	-0.395233	0.94141	0.997949	0.985189	0.133297	0.381418	3.7919	2.52178	4.89509	4.38024	0.377312	254.425	520.675	572.359	0.164447	0.217752	18.2661	0.0411553	9.2981	243.577
153	0	0	0	652498	1.71004	1.30937	116	49.2247	9.73009	48	6	110	15.8053	0.133343	9.26211	0.012432	85.7867	16.1094	6404.38	600.253	61.1519	0.308235	3153.02	1.54879	0.303529	0.0870997	2.0745	0.84902	0.848706	-0.572777	0.983783	0.995264	0.966327	0.299412	0.144706	7.31294	3.75	23.9613	16.2184	0.55885	90.9725	119.735	444.991	0.261228	0.125973	63.0893	0.0176634	41.9718	85.9899
154	0	0	0	3719173	1.69735	1.18655	255	69.3236	15.6494	68	1	254	15.7599	0.114597	9.98235	0.00856455	99.6474	8.64454	2070.1	239.806	32.1092	0.1351	545.657	1.06128	0.1351	0.181245	1.72354	0.93245	0.93245	-0.472723	0.970237	0.997922	0.984989	0.1351	0.275664	5.33313	3.25	10.6104	8.64427	0.308301	231.693	496.328	622.244	0.164714	0.158964	32.325	0.0235738	13.1182	214.353
155	0	1	0	1909585	1.52156	1.69963	138	47.4993	6.16242	46	8	130	15.964	0.201176	7.52377	0.0202503	56.607	9.45129	1933.87	247.146	35.1908	0.246859	368.409	1.06128	0.246318	0.193075	1.70573	0.876931	0.876895	-0.350613	0.937013	0.996203	0.972637	0.245845	0.322794	5.84745	3.25	10.6061	9.50196	0.505071	137.103	508.752	893.849	0.242092	0.0892794	40.8748	0.0165015	23.59	129.61
156	0	1	1	29407984	1.87582	1.30312	241	90.1732	11.9367	91	1	240	15.9599	0.12814	9.58029	0.0104663	91.782	13.1511	3299.24	390.461	49.3145	0.125627	611.055	1.06128	0.125627	0.216875	1.6457	0.937187	0.937187	-0.427802	0.960843	0.998067	0.986041	0.125627	0.325364	6.95575	3.375	17.1692	13.1079	0.268523	422.612	3750.66	3877.77	0.165869	0.0616308	46.9612	0.0110711	13.5712	396.82
157	0	0	0	7911929	1.69412	1.41927	130	43.3641	8.63702	42	1	129	15.5585	0.149915	8.79126	0.0140484	77.2862	11.6708	3204.75	357.453	43.8107	0.225333	982.369	1.06128	0.225087	0.129939	1.7876	0.887498	0.887481	-0.525814	0.978446	0.996534	0.974993	0.224872	0.214719	6.32059	3.57782	14.4815	11.662	0.505528	89.7868	1551.13	3815.9	0.303134	0.0989423	41.0186	0.0301934	21.7624	82.2181
158	0	0	0	582623	1.19595	2.66959	49	25.7503	3.36345	26	3	46	15.61	0.392864	5.71103	0.0369259	32.6159	21.8295	9615.8	868.502	83.3265	0.397337	2474.11	1.54879	0.370704	0.0915971	2.31825	0.819086	0.817311	-0.461135	0.959602	0.993923	0.959107	0.347401	0.16366	8.90249	3.57782	36.813	21.8596	0.618327	93.1419	138.351	558.979	0.266154	0.108905	80.0996	0.0132073	54.0843	89.4209
159	0	1	0	1237886	1.61473	1.65213	108	39.939	6.57808	40	3	105	15.733	0.183046	8.17396	0.0174731	66.8136	12.388	3325.43	379.032	46.6132	0.29252	969.427	1.06128	0.290087	0.12009	1.93925	0.855362	0.8552	-0.459039	0.967648	0.995503	0.967795	0.287959	0.200892	6.58767	3.32782	17.0737	12.416	0.558864	132.919	285.826	802.448	0.262046	0.0925889	48.7858	0.0182401	30.971	127.313
160	0	0	0	493170	1.47823	1.88562	103	60.7213	4.92761	60	30	73	15.9687	0.234816	7.10916	0.0228235	50.5401	16.7126	6105.54	597.563	63.4331	0.370095	1632.52	1.54879	0.361612	0.0946833	2.11189	0.820608	0.820042	-0.474538	0.970564	0.994318	0.959915	0.354189	0.169141	7.69989	3.75	23.5339	16.7189	0.531556	98.4145	134.571	296.972	0.243991	0.113498	91.8169	0.0067599	54.3467	92.8503
161	1	1	0	10675060	1.61788	1.45874	128	41.0019	8.04614	41	2	126	15.5421	0.155554	8.68792	0.0142837	75.48	10.46	2564.35	302.609	39.1195	0.199386	813.491	1.06128	0.199249	0.144124	1.7528	0.900398	0.900389	-0.508484	0.976055	0.996933	0.977863	0.19913	0.240578	5.96493	3.57782	12.1574	10.4688	0.462521	92.0059	1888.9	3944.32	0.295019	0.0830787	42.165	0.0199943	22.6728	81.4515
162	0	0	0	5200725	1.7431	1.51591	177	86.9367	7.30463	85	28	149	15.9687	0.171744	8.09413	0.0173435	65.5149	14.484	4004.79	451.259	54.5443	0.218087	641.769	1.06128	0.217791	0.187032	1.85571	0.891154	0.891134	-0.379448	0.935915	0.996645	0.975804	0.217531	0.297611	7.34426	3.45282	19.3591	14.4939	0.414931	171.05	1143.14	1562.02	0.236351	0.0520203	72.4376	0.00679445	32.3556	159.57
163	0	1	0	2629133	1.59744	1.63709	154	57.5534	6.60242	56	11	143	15.9651	0.192035	7.69544	0.0182638	59.2198	10.7081	2423.79	295.718	39.9558	0.178925	449.55	1.06128	0.178533	0.208398	1.73689	0.910799	0.910773	-0.392956	0.940649	0.997248	0.980167	0.17819	0.345901	6.23573	3.45282	11.8715	10.7009	0.371969	181.809	519.146	650.553	0.20155	0.0864191	46.8384	0.0101568	20.5411	168.788
164	0	1	0	3372402	1.7833	1.46343	192	46.1931	8.32165	44	1	191	15.7067	0.162902	8.24056	0.0145607	67.9069	6.79771	1083.19	154.1	25.009	0.203022	238.409	1.06128	0.202138	0.225105	1.54948	0.899079	0.89902	-0.391697	0.940223	0.996878	0.97755	0.201364	0.378474	4.8948	3.1494	6.48123	6.81993	0.477107	171.733	843.392	1330.74	0.25	0.118084	25.7654	0.0324327	15.0832	162.9
165	0	1	1	3161306	1.66433	1.39974	129	34.6076	7.71428	31	1	128	15.3591	0.162367	8.16545	0.0183925	66.6746	8.42986	2039.17	235.23	31.3411	0.18094	530.376	1.06128	0.180638	0.168152	1.82446	0.909731	0.909711	-0.446984	0.965177	0.997217	0.979932	0.180374	0.280767	5.24364	3.57782	9.17958	8.44765	0.417706	210.766	523.891	961	0.187119	0.147569	33.7578	0.0323602	17.8227	198.151
166	0	0	0	9238475	1.69325	1.61466	129	56.9304	6.96208	58	1	128	15.9385	0.176215	8.30548	0.0162817	68.9809	17.37	5567.45	590.443	65.8669	0.3519	971.173	1.54879	0.339897	0.128658	1.8455	0.832052	0.831252	-0.459391	0.959205	0.994602	0.962367	0.329395	0.257785	8.0552	3.45282	26.1276	17.4276	0.642819	125.43	2637.2	8280.3	0.359973	0.0453838	63.3215	0.0157961	42.7628	121.146
167	0	0	0	3274153	1.70641	1.27821	192	36.0575	9.99355	32	4	188	14.7594	0.137253	8.86302	0.0151691	78.5532	4.75106	778.006	104.981	17.2733	0.132145	168.607	1.06128	0.131877	0.264464	1.51374	0.934106	0.934088	-0.385958	0.938243	0.997967	0.98535	0.131642	0.420827	3.8511	3.0244	4.98882	4.74823	0.396274	217.185	598.247	822.681	0.195692	0.19349	22.8206	0.0420184	12.2099	204.492
168	0	0	0	3079336	1.52461	1.58963	124	44.6152	6.51953	45	7	117	15.8977	0.177199	8.25509	0.0170467	68.1465	10.7078	2407.08	298.992	40.0444	0.229621	656.645	1.06128	0.229621	0.150894	1.68628	0.885189	0.885189	-0.510992	0.969444	0.996467	0.974487	0.229621	0.222158	6.15764	3.2744	13.4572	10.7194	0.480627	143.973	653.596	1280.63	0.239209	0.0825024	45.5784	0.0149111	24.7923	135.379
169	1	1	0	14617495	1.76771	1.33989	182	57.8006	9.96325	56	1	181	15.8476	0.139839	9.02742	0.0112685	81.4943	10.3075	2285.89	284.315	38.4756	0.200138	599.056	1.06128	0.199931	0.165803	1.68628	0.900069	0.900055	-0.460864	0.968006	0.996921	0.977788	0.19975	0.269909	6.03451	3.0244	14.0758	10.3192	0.465097	171.567	2775.08	5365.06	0.276925	0.0716703	40.4651	0.0205424	21.595	161.404
170	1	0	0	8739555	1.50709	1.5631	127	34.428	6.12129	32	5	122	15.7539	0.181896	7.80489	0.0202381	60.9163	6.87441	1141.4	160.015	25.2638	0.127698	297.81	1.06128	0.127698	0.225375	1.4109	0.936151	0.936151	-0.503138	0.968073	0.998035	0.985811	0.127698	0.374415	4.8482	3.03064	7.42384	6.84392	0.263604	275.037	1269.89	1236.27	0.162715	0.100915	30.319	0.0131634	10.2028	251
171	0	0	0	1347420	1.60599	1.49282	193	71.7621	6.75908	67	17	176	15.9687	0.183709	7.37762	0.0257122	54.4293	9.8808	1972.64	255.721	36.7407	0.180529	278.819	1.06128	0.180146	0.274416	1.49878	0.909991	0.909966	-0.349409	0.923932	0.997223	0.979988	0.17981	0.467037	6.05098	3	12.3979	9.87885	0.365621	206.383	298.952	302.953	0.179894	0.10615	43.8186	0.0108299	19.2077	191.326
172	0	1	0	1253951	1.73559	1.40768	137	58.4451	8.37779	57	7	130	15.9419	0.149878	8.77035	0.0140793	76.9191	15.0281	4670.83	496.366	56.7911	0.296281	1118.67	1.54879	0.288473	0.123406	1.94024	0.857065	0.856544	-0.455251	0.966891	0.995452	0.968034	0.281642	0.210807	7.36059	3.70282	19.6099	15.1096	0.56493	104.595	280.107	814.241	0.287892	0.0812516	60.0461	0.014041	38.087	99.1676
173	0	1	0	653259	1.71817	1.4938	140	52.3134	7.86136	52	8	132	15.9277	0.160348	8.56294	0.0151782	73.324	11.5665	2910.51	340.049	43.3533	0.218318	727.093	1.06128	0.216739	0.153043	1.90494	0.891894	0.891788	-0.427512	0.960774	0.996643	0.975935	0.215357	0.2803	6.38729	3.45282	14.2981	11.6275	0.462376	183.848	130.257	259.251	0.203704	0.115816	46.1532	0.0156458	24.7129	175.164
174	0	1	1	2049889	1.8633	1.27305	208	68.842	11.3577	69	3	205	15.784	0.12739	9.5615	0.0101221	91.4223	10.6736	2397.94	297.017	39.8756	0.192719	610.533	1.06128	0.191981	0.168028	1.73335	0.904132	0.904083	-0.444636	0.964674	0.997036	0.978677	0.191336	0.275858	6.14795	3.40564	12.6101	10.695	0.450754	145.35	396.366	708.756	0.225225	0.109336	41.8042	0.0176276	22.7442	135.424
175	0	0	0	27350214	1.76502	1.19629	240	57.2566	14.2662	56	1	239	15.3304	0.117975	9.7999	0.00898019	96.0379	7.14714	1338.78	177.299	26.3534	0.117981	412.995	1.06128	0.117981	0.19567	1.37199	0.941009	0.941009	-0.589492	0.980267	0.998185	0.986891	0.117981	0.248333	4.83135	3.0244	8.62968	7.12757	0.288292	713.107	3578.34	4157.71	0.152268	0.149947	27.194	0.0315974	9.12452	693.096
176	1	1	0	4182916	1.69276	1.45149	165	46.5321	7.29126	45	2	163	15.8936	0.160822	8.41297	0.0181424	70.7781	8.06517	1333.13	191.041	29.8131	0.183876	322.599	1.06128	0.182902	0.212695	1.35479	0.908711	0.908646	-0.554685	0.964708	0.997172	0.979688	0.182051	0.323274	5.38789	2.77178	10.2592	8.07116	0.405855	132.211	847.314	1186.22	0.241862	0.102944	29.5205	0.0242218	13.5967	120.278
177	0	0	0	1311076	1.49184	1.62986	129	54.3425	5.2818	52	11	118	15.9679	0.214056	7.0016	0.0269129	49.0224	12.5031	3050.15	363.372	47.0366	0.38765	393.742	1.54879	0.369106	0.188675	1.84584	0.818538	0.817301	-0.259544	0.888419	0.994061	0.959194	0.35288	0.382127	6.85165	3.20282	16.7688	12.5603	0.625424	73.3832	502.046	1155.87	0.341817	0.0723562	53.8761	0.0144055	36.0355	69.2846
178	0	0	0	2335266	1.71844	1.50558	143	64.1201	7.7729	64	11	132	15.9678	0.161248	8.60972	0.0148037	74.1273	15.2968	4646.41	501.019	57.7952	0.28217	991.552	1.06128	0.280406	0.133607	1.8962	0.860091	0.859974	-0.439053	0.963448	0.995661	0.968863	0.278862	0.225163	7.4737	3.32782	22.8016	15.2843	0.544463	152.505	553.941	1345.33	0.277835	0.0619429	65.0706	0.010953	38.8361	146.036
179	0	0	0	1563752	1.66779	1.41068	198	50.7047	9.17813	49	8	190	15.9277	0.153284	8.618	0.0158271	74.27	6.28027	1113.44	147.337	23.0427	0.141449	279.151	1.06128	0.140792	0.216112	1.56128	0.929714	0.92967	-0.407309	0.955602	0.997825	0.984364	0.140217	0.310498	4.56465	2.85222	7.35895	6.29258	0.291426	334.343	224.43	229.063	0.136818	0.154527	29.2021	0.0176997	12.4123	314.276
180	0	0	0	2405908	1.56383	1.45984	184	33.7303	8.32042	28	11	173	15.3237	0.176331	7.62294	0.0299877	58.1092	3.69051	606.756	79.7421	13.2847	0.118281	86.164	1.06128	0.118281	0.365068	1.53613	0.94086	0.94086	-0.246555	0.861583	0.99818	0.986858	0.118281	0.552569	3.3163	3.1494	3.91032	3.70156	0.3603	180.895	353.591	401.546	0.160514	0.180844	25.1276	0.0280106	13.6843	134.388
181	0	0	0	2357084	1.63235	1.37607	181	36.5509	8.0328	34	1	180	15.2374	0.150059	8.57211	0.0143827	73.481	5.20068	667.804	105.357	18.9097	0.142117	201.887	1.06128	0.142117	0.233828	1.31174	0.928941	0.928941	-0.522871	0.958745	0.997814	0.984209	0.142117	0.336919	4.1953	2.64678	5.7422	5.19323	0.338894	171.962	449.62	475.37	0.180777	0.191464	19.9656	0.0393583	8.81893	157.659
182	0	1	0	1465356	1.84085	1.31388	178	67.3649	11.3622	64	9	169	15.9597	0.138094	8.95848	0.0109828	80.2543	12.2695	3675.64	390.747	46.1657	0.264597	999.165	1.06128	0.261775	0.127367	1.88854	0.869583	0.869395	-0.504843	0.97552	0.995933	0.970945	0.259305	0.23655	6.4791	3.32782	17.2946	12.3182	0.532479	140.388	294.981	797.688	0.241609	0.0958428	52.341	0.0165528	32.4035	133.807
183	1	0	0	1087065	1.40061	1.67957	200	140.848	7.22191	142	78	122	15.9687	0.180967	8.551	0.0418728	73.1197	23.2141	9516.77	902	88.4699	0.215018	1139.88	1.06128	0.215018	0.182118	2.06118	0.892491	0.892491	-0.358667	0.940079	0.996692	0.976109	0.215018	0.362813	9.32777	3.75	37.1755	23.1162	0.300116	174.23	229.086	200.75	0.174938	0.107745	129.584	0.0029662	44.0964	158.06
184	1	1	1	6730721	1.54319	1.69105	177	34.6801	5.86773	34	1	176	15.6432	0.203513	7.54966	0.0224276	56.9974	4.73196	488.192	85.7047	17.0828	0.143964	129.2	1.06128	0.143891	0.291106	1.11977	0.928067	0.928062	-0.464611	0.945012	0.997785	0.984013	0.143827	0.466403	4.10309	2.64678	4.35727	4.74515	0.32759	216.777	1516.42	1258.56	0.195261	0.158878	16.842	0.0389858	6.75238	199.271
185	0	1	1	2916019	1.45235	1.77915	93	25.827	4.68885	23	4	89	15.3754	0.232645	6.74251	0.0277957	45.4615	7.13034	1449.89	181.068	26.4008	0.254362	313.898	1.06128	0.252888	0.180259	1.64323	0.873802	0.873704	-0.421075	0.959196	0.996089	0.971918	0.251597	0.347915	4.87483	3.375	7.26125	7.163	0.518753	94.823	740.78	1543.17	0.28046	0.104185	32.4112	0.0272586	20.0574	87.449
186	0	0	0	1419330	1.75231	1.32861	178	69.078	10.228	70	16	162	15.9687	0.132742	9.43106	0.0114902	88.9448	11.1681	2782.17	327.841	41.8809	0.251002	877.555	1.06128	0.249909	0.12868	1.64323	0.875228	0.875155	-0.5438	0.980673	0.99614	0.972244	0.248953	0.203825	6.2102	3.375	14.3953	11.2237	0.5042	126.808	300.842	662.911	0.244576	0.0915547	51.8376	0.0133921	29.9974	119.162
187	0	1	0	729476	1.88629	1.17287	190	51.7102	15.4676	42	3	187	15.2323	0.122333	9.29333	0.0106168	86.3659	9.20039	3252.51	310.469	34.5268	0.233463	658.875	1.06128	0.230869	0.161225	2.03755	0.884998	0.884825	-0.444188	0.964577	0.996412	0.974377	0.228599	0.316472	5.14137	3.625	12.9007	9.22398	0.518272	129.097	136.374	393.224	0.220468	0.188571	42.4436	0.0321489	29.3389	122.886
188	0	1	0	2670068	1.6213	1.18374	239	50.364	15.6982	44	6	233	14.6387	0.119595	9.54874	0.0282192	91.1784	5.82551	1152.91	145.65	21.4252	0.159437	250.057	1.06128	0.158466	0.232728	1.53769	0.920929	0.920864	-0.433491	0.962183	0.997548	0.982404	0.157616	0.403529	4.19747	3.1494	6.94115	5.85567	0.462224	322.93	462.84	945.047	0.182464	0.152909	31.2507	0.0337904	18.5494	314.313
189	1	1	0	2038438	1.82566	1.28278	202	55.1742	10.2887	48	7	195	15.9467	0.151401	8.01651	0.0156957	64.2644	7.38846	1639.05	194.093	27.3152	0.173337	268.595	1.06128	0.172579	0.242843	1.72155	0.913837	0.913786	-0.368335	0.943557	0.997334	0.980833	0.171916	0.439717	4.949	3.32782	7.86283	7.42073	0.405914	290.163	339.86	531.034	0.167902	0.129989	34.7499	0.0224778	19.127	275.06
190	0	0	0	2869181	1.53321	1.49306	115	22.4186	7.15258	18	1	114	13.3566	0.173574	7.72692	0.0248645	59.7053	3.61672	733.201	86.1765	13.0496	0.105914	66.0804	1.06128	0.10544	0.462515	1.53613	0.947359	0.947328	-0.169359	0.798759	0.998371	0.98829	0.105025	0.664917	3.17128	3.1494	4.51622	3.62445	0.508639	861.527	903.431	1737.66	0.127406	0.229094	23.2695	0.0605174	14.4159	855.937
191	0	1	1	13690184	1.66303	1.28555	243	41.8289	10.479	36	10	233	15.7054	0.137164	8.89349	0.0182729	79.0942	3.48639	478.068	67.5611	12.4335	0.0774412	86.1302	1.06128	0.0772601	0.368635	1.11839	0.9614	0.961388	-0.380529	0.936308	0.998809	0.991418	0.0771017	0.528291	3.30397	2.6494	3.53526	3.46745	0.320791	226.738	1875.2	1677.08	0.164341	0.252547	18.7348	0.0701035	8.11704	190.718
192	0	1	0	4241747	1.75192	1.41464	147	37.1728	8.30133	34	1	146	15.2555	0.158336	8.25292	0.0146147	68.1106	7.65043	1572.51	197.591	28.3386	0.197318	403.109	1.06128	0.196548	0.178272	1.63144	0.901854	0.901803	-0.459826	0.967803	0.996965	0.97817	0.195875	0.307629	5.04584	3.1494	8.93505	7.69366	0.46799	196.187	868.532	1682.58	0.242156	0.126178	30.762	0.0353225	17.5017	187.269
193	0	0	0	2290612	1.70887	1.3361	120	30.1584	8.36006	25	1	119	14.5051	0.148268	8.37381	0.0161973	70.1207	8.28142	2114.95	239.3	30.8529	0.203652	575.598	1.06128	0.203281	0.15775	1.85316	0.898421	0.898396	-0.460257	0.967887	0.996867	0.977417	0.202957	0.254635	5.07796	3.45282	10.1848	8.29682	0.488312	121.569	454.547	1087.98	0.255328	0.153935	34.5934	0.0393475	21.1593	113.477
194	0	0	0	4049542	1.76552	1.4928	223	41.1341	9.3008	38	1	222	15.1803	0.170088	8.01191	0.0155666	64.1906	4.61936	684.92	96.0625	16.7057	0.113037	135.814	1.06128	0.112718	0.301766	1.37965	0.943694	0.943673	-0.373047	0.933537	0.998261	0.987479	0.112439	0.442259	3.89451	3.0244	4.18036	4.62296	0.332281	413.935	715.432	679.207	0.131144	0.183959	21.8304	0.0301637	11.1371	394.993
195	0	0	0	2657004	1.63358	1.27576	189	53.1142	11.131	51	3	186	15.6756	0.128982	9.42664	0.0107089	88.8615	8.49692	1821.35	225.87	31.5308	0.149739	530.444	1.06128	0.149739	0.177574	1.66671	0.925131	0.925131	-0.476868	0.970979	0.997696	0.983362	0.149739	0.266617	5.33831	3.28064	9.87386	8.49846	0.367712	199.521	393.979	575.49	0.184314	0.133669	34.13	0.0241863	15.7292	183.558
196	0	1	1	1155405	1.46612	1.72358	199	67.8989	5.61179	65	28	171	15.9687	0.217498	7.04353	0.0263766	49.6113	6.14637	849.153	127.457	22.4441	0.166965	134.481	1.06128	0.164279	0.344689	1.24339	0.918308	0.918129	-0.311145	0.90519	0.997435	0.981777	0.161929	0.536034	4.74172	2.7744	6.13892	6.16962	0.350155	207.178	277.785	213.677	0.164755	0.123231	37.813	0.0101221	16.7283	189.167
197	0	0	1	1185240	1.59885	1.6969	134	74.8206	5.49462	74	31	103	15.9687	0.213125	7.53191	0.0247987	56.7297	16.4468	5072.86	546.51	62.3212	0.388125	891.005	1.54879	0.368478	0.125158	1.9536	0.819035	0.817725	-0.378817	0.947094	0.994056	0.959276	0.351288	0.246016	7.83366	3.5	23.5899	16.486	0.569723	81.4968	359.693	785.46	0.30963	0.0709242	87.7763	0.00766312	53.7403	75.7803
198	0	1	0	10956735	1.74114	1.19659	255	52.5593	14.3805	52	1	254	14.904	0.1159	9.92032	0.0097546	98.4128	5.86415	963.939	134.657	21.4567	0.103896	266.11	1.06128	0.103856	0.233106	1.37965	0.948079	0.948076	-0.509622	0.96921	0.998402	0.988461	0.103821	0.337949	4.33262	3.0244	6.50037	5.84743	0.275336	295.809	1486.49	1522.95	0.156845	0.178239	24.4689	0.0302181	8.61991	275.481
199	0	1	1	5138380	1.57636	1.46795	207	38.2214	7.62426	37	1	206	15.6528	0.156835	8.73237	0.0186129	76.2542	4.26844	407.236	74.3412	15.3262	0.115828	131.467	1.06128	0.115828	0.281397	1.05056	0.942086	0.942086	-0.598213	0.953222	0.998218	0.98713	0.115828	0.394701	3.85186	2.09192	5.45016	4.26944	0.29089	218.216	912.592	667.73	0.154955	0.196667	16.313	0.0398519	5.94309	190.699
200	0	1	1	6398659	1.71089	1.46293	128	40.6242	7.2469	36	3	125	15.8333	0.172223	7.73139	0.0184939	59.7744	9.93413	2628.67	291.571	37.0834	0.184394	536.563	1.06128	0.184236	0.180382	1.88854	0.907908	0.907898	-0.414786	0.957593	0.997163	0.979531	0.184098	0.310652	5.80006	3.57782	11.2186	9.91319	0.409545	154.248	1097.15	1859.95	0.231909	0.0919364	39.6554	0.0187551	19.5044	142.304
201	1	1	0	5393877	1.81174	1.23544	143	54.5255	9.45311	49	9	134	15.964	0.134069	8.90327	0.0157556	79.2683	12.3201	3691.68	394.455	46.3188	0.210657	924.701	1.06128	0.20961	0.149577	1.783	0.895369	0.8953	-0.561155	0.976899	0.996761	0.976722	0.208694	0.276927	6.46965	3.45282	16.7361	12.3258	0.458699	136.721	848.83	1927.39	0.256259	0.0678279	54.8413	0.0137554	28.8395	126.241
202	0	1	0	873316	1.7828	1.25475	163	60.2356	10.1495	57	14	149	15.9682	0.132272	9.11838	0.0141243	83.1449	10.6927	2832.97	320.823	40.106	0.266966	934.094	1.06128	0.263976	0.123365	1.908	0.86851	0.868311	-0.484885	0.972361	0.995897	0.970703	0.26136	0.207175	5.98834	3.57782	12.9881	10.7277	0.505945	96.4086	170.011	429.347	0.235302	0.129922	49.7058	0.0146846	32.4182	89.4323
203	0	0	0	11038078	1.76703	1.24584	197	50.7747	12.2625	49	1	196	15.2487	0.12533	9.45415	0.0106282	89.3809	7.74235	1671.57	205.335	28.6298	0.0877912	499.652	1.06128	0.0877912	0.198888	1.49711	0.956104	0.956104	-0.536863	0.979843	0.998649	0.990245	0.0877912	0.253415	4.9797	3.07782	9.8769	7.70237	0.209998	468.247	1005.37	994.799	0.123717	0.14428	34.2258	0.0162527	10.7979	434.539
204	0	0	0	2651645	1.5172	1.7953	96	42.932	5.17858	42	8	88	15.96	0.213822	7.31962	0.0261272	53.5768	15.2771	4720.22	503.926	57.74	0.297053	1055.6	1.06128	0.293551	0.126311	1.95104	0.853808	0.853575	-0.428039	0.9609	0.995435	0.967422	0.290487	0.222449	7.45608	3.57782	20.8533	15.2699	0.56221	128.761	615.616	1671.82	0.266471	0.0715578	63.0279	0.0123738	38.7748	122.943
205	0	0	0	3476071	1.42544	1.66187	188	31.7959	5.82779	29	3	185	15.5298	0.214898	7.11507	0.0289371	50.6243	3.60419	374.887	61.9076	12.875	0.155082	88.1935	1.06128	0.154661	0.306636	1.15102	0.92274	0.922712	-0.383645	0.917663	0.997615	0.98282	0.154293	0.429964	3.51876	2.64678	2.95052	3.62273	0.326002	187.24	914.8	664.856	0.170211	0.228065	13.255	0.0531634	5.76867	171.634
206	0	0	0	1653980	1.36628	1.99123	74	25.2361	4.46295	24	3	71	15.265	0.260018	6.66735	0.0274528	44.4536	10.5832	2737.45	311.366	39.7087	0.339426	667.011	1.54879	0.328002	0.127134	1.8455	0.837903	0.837141	-0.454436	0.966726	0.994794	0.963682	0.318007	0.219335	6.05183	3.45282	12.8023	10.6624	0.597063	116.015	444.725	1342.29	0.291079	0.0910878	43.9869	0.0225421	30.2137	111.007
207	0	0	0	736014	1.59851	1.53933	189	25.8434	6.8069	21	1	188	14.3726	0.191599	7.28593	0.0205635	53.0848	3.1384	427.341	59.3053	11.1801	0.138395	68.863	1.06128	0.137249	0.360402	1.10798	0.931566	0.93149	-0.38228	0.917096	0.997872	0.984763	0.136246	0.539542	3.14871	2.64678	3.02953	3.146	0.317768	192.616	217.616	160.393	0.15064	0.312588	13.4631	0.0446339	6.98839	181.26
208	0	1	0	9523085	1.57659	1.3522	177	44.3507	9.87794	44	1	176	15.2963	0.137444	9.26167	0.0121371	85.7785	7.38257	1291.43	178.553	27.2773	0.183229	404.959	1.06128	0.182932	0.176859	1.46574	0.908583	0.908564	-0.535725	0.973384	0.997181	0.979677	0.182673	0.257326	4.99733	3.0244	8.63264	7.39159	0.455357	202.173	1943.67	3376.64	0.235573	0.116991	29.7636	0.0299246	16.0184	192.278
209	0	1	1	3297167	1.52568	1.35946	119	43.296	9.30809	45	2	117	15.3541	0.135394	9.46038	0.0130611	89.4987	13.2738	4123.64	437.656	50.0799	0.254549	1582.79	1.06128	0.252383	0.111206	1.88854	0.87417	0.874025	-0.549925	0.981377	0.996087	0.971982	0.250487	0.184864	6.66486	3.57782	18.4593	13.2699	0.535732	115.78	624.851	1921.45	0.281532	0.101817	53.4363	0.0244484	33.1766	109.299
210	0	1	1	1955254	1.67033	1.50461	149	51.2974	7.36308	50	10	139	15.9486	0.165798	8.30978	0.0161597	69.0524	9.36329	1920.62	246.312	34.8645	0.231974	456.288	1.06128	0.229868	0.172286	1.58839	0.885417	0.885276	-0.450563	0.96593	0.996434	0.974482	0.228026	0.288421	5.76618	3.375	10.154	9.37288	0.484656	189.535	446.893	832.565	0.224911	0.088057	42.443	0.0155123	24.1991	181.34
211	1	1	0	1222107	1.87559	1.21834	200	68.3537	15.4466	70	13	187	15.8706	0.116389	10.1029	0.0101888	102.068	10.8413	3347.23	348.386	40.7138	0.206724	1011.95	1.06128	0.205053	0.141625	1.97305	0.897752	0.89764	-0.493177	0.973721	0.996822	0.977235	0.203592	0.242013	5.8413	3.45282	15.156	10.8723	0.504853	187.905	193.767	492.701	0.208963	0.10337	55.1268	0.0134997	33.9732	168.317
212	0	0	0	3246150	1.59792	1.64763	220	64.1439	6.27007	63	18	202	15.9687	0.197338	7.44077	0.0227402	55.365	5.82755	711.669	114.817	21.2156	0.158579	127.301	1.06128	0.157945	0.344052	1.37424	0.921133	0.921091	-0.250795	0.865022	0.997561	0.982458	0.15739	0.532509	4.6313	2.60846	6.11169	5.84077	0.359457	288.681	803.337	667.146	0.164879	0.0993002	30.4914	0.0141816	13.6496	271.198
213	0	1	0	7078231	1.71491	1.32646	146	60.7106	9.84277	63	1	145	15.9348	0.129739	9.58709	0.013738	91.9122	16.3437	5393.28	560.151	61.8073	0.200938	1344.06	1.06128	0.199423	0.142554	1.85729	0.900541	0.90044	-0.530057	0.972529	0.996911	0.977859	0.198096	0.212486	7.66185	3.32782	25.6556	16.3465	0.461113	117.57	1124.54	2569.81	0.275655	0.060419	62.6673	0.0126212	32.8097	106.961
214	0	1	0	3148679	1.47612	1.83725	233	41.7254	5.5491	40	7	226	15.9466	0.226692	7.18591	0.0258285	51.6373	3.31122	290.182	51.1287	11.7132	0.123136	66.4197	1.06128	0.122484	0.381205	0.887314	0.938867	0.938823	-0.437918	0.90913	0.998106	0.986398	0.121913	0.526689	3.43468	2.09192	3.37399	3.31336	0.29352	319.071	674.863	365.778	0.1352	0.181834	14.4412	0.0310776	6.05317	285.688
215	0	1	0	2503845	1.66472	1.52235	149	73.1074	7.2042	73	23	126	15.9687	0.165819	8.45359	0.0157667	71.4631	14.792	4272.88	473.364	55.8318	0.282703	936.153	1.06128	0.279823	0.134719	1.93925	0.860568	0.860376	-0.40359	0.954576	0.995655	0.968941	0.277304	0.223982	7.36251	3.45282	20.5297	14.8269	0.512152	168.101	611.829	1241.12	0.250703	0.0600011	73.4494	0.00822134	40.8917	160.791
216	0	1	0	4624799	1.45971	2.03034	91	40.0654	4.90342	40	5	86	15.9264	0.245937	7.13597	0.0277763	50.922	15.154	4460.51	489.527	57.232	0.28603	915.89	1.54879	0.280946	0.138295	1.86339	0.860374	0.860035	-0.426104	0.960434	0.995606	0.96884	0.276498	0.243203	7.46474	3.32782	22.2936	15.1756	0.56462	163.498	1097.01	2849.96	0.288874	0.0523744	63.0641	0.0126735	38.2946	157.185
217	0	1	0	2575558	1.56593	1.64205	239	48.4097	6.68597	49	3	236	15.9131	0.18752	8.08877	0.021422	65.4281	4.51671	462.213	78.7395	16.2232	0.120625	92.1646	1.06128	0.119431	0.38392	1.03877	0.940483	0.940404	-0.438731	0.909439	0.998146	0.986743	0.118387	0.579853	4.0534	2.09192	5.60481	4.5129	0.271311	230.944	517.667	287.446	0.140763	0.177454	17.1347	0.022736	6.73821	201.096
218	0	0	0	1408517	1.38564	1.64505	124	18.0737	5.58414	15	1	123	12.7415	0.20547	7.22977	0.0265093	52.2696	3.72008	541.506	75.0949	13.3877	0.151638	98.8141	1.06128	0.150941	0.311358	1.43449	0.924646	0.924599	-0.303275	0.900765	0.997668	0.983237	0.150331	0.490007	3.41355	2.6494	3.96357	3.75462	0.43126	192.507	461.445	571.846	0.191221	0.241841	17.1111	0.0523879	10.5011	184.22
219	0	0	0	3848696	1.30928	1.31889	110	31.1567	7.19129	25	14	96	15.9497	0.161073	7.88975	0.0682106	62.2481	6.09252	1649.76	177.706	22.5677	0.17531	196.266	1.06128	0.173177	0.286216	1.83214	0.913767	0.913625	-0.31299	0.920378	0.997306	0.980782	0.17131	0.503333	4.08039	3.57782	8.14839	6.108	0.492941	245.114	556.343	1205.67	0.183695	0.09244	45.0817	0.016206	27.3644	207.222
220	1	0	0	1715130	1.54287	1.81648	240	63.9982	6.31832	62	24	216	15.9687	0.223555	7.23293	0.02291	52.3152	4.45707	533.787	81.9999	16.0144	0.111931	89.6076	1.06128	0.111931	0.397437	1.05056	0.944034	0.944034	-0.371872	0.918819	0.998278	0.987563	0.111931	0.593402	3.97665	2.375	4.69173	4.46123	0.280828	225.305	356.967	208.283	0.14626	0.149078	25.9544	0.0129893	10.5384	197.746
221	0	0	0	5454805	1.88467	1.32092	151	56.9589	11.6189	61	1	150	15.3808	0.127012	9.90102	0.0123245	98.0302	14.7328	4829.13	502.017	55.6561	0.187059	1573.39	1.06128	0.186186	0.131929	1.86495	0.907052	0.906994	-0.551589	0.981563	0.997123	0.979322	0.185423	0.230313	7.04901	3.45282	22.3621	14.7078	0.451574	156.089	835.454	1953.15	0.252816	0.0973317	59.0142	0.0222259	30.95	145.593
222	0	1	1	5731816	1.50016	1.38154	169	40.2682	8.9957	39	1	168	15.3246	0.143906	9.01552	0.0132474	81.2796	6.74867	1122.93	157.844	24.8769	0.203234	344.748	1.06128	0.201006	0.17899	1.34299	0.899868	0.89972	-0.553661	0.975915	0.996876	0.977691	0.199057	0.246999	4.76711	3.03064	7.48792	6.76677	0.471261	236.886	1257.59	2265.13	0.212374	0.130307	27.5877	0.0334213	15.9261	227.88
223	0	1	0	7780307	1.80056	1.39601	188	65.4171	9.40253	64	6	182	15.947	0.148133	8.79813	0.0127284	77.4071	10.7326	2390.28	296.693	40.0953	0.211259	509.718	1.06128	0.210931	0.182745	1.7528	0.894589	0.894567	-0.402283	0.95421	0.99675	0.976567	0.210643	0.334855	6.21803	3.45282	12.1243	10.7669	0.474305	212.463	1657.32	3014.94	0.253591	0.0617089	44.7129	0.0156742	24.0768	203.114
224	0	1	0	576797	1.41163	1.68922	136	40.5306	5.64522	39	11	125	15.9439	0.209537	7.31202	0.024528	53.4656	6.61999	1207.49	156.983	24.4328	0.275101	258.235	1.54879	0.267897	0.186526	1.38604	0.867252	0.866772	-0.553598	0.964519	0.995777	0.970314	0.261594	0.34624	4.76947	3.07782	6.86888	6.71933	0.523011	146.422	169.149	315.926	0.215116	0.135811	32.1351	0.0211383	20.5257	140.205
225	0	1	0	6320685	1.13922	1.9	83	31.1554	4.38718	30	16	67	15.9687	0.242562	6.73127	0.047019	45.3099	7.04559	1557.05	187.978	26.1655	0.268686	406.153	1.06128	0.264793	0.155837	1.56894	0.868252	0.867993	-0.498118	0.974499	0.995872	0.970622	0.261386	0.284666	4.69607	3.25	8.48907	7.10085	0.529773	171.7	1430.73	2874.26	0.272651	0.0512682	52.8304	0.0124003	30.8446	158.483
226	0	1	0	1595220	1.20195	2.05485	74	37.3133	4.23689	37	15	59	15.9684	0.260058	6.61747	0.0403846	43.7909	14.0632	4766.27	478.395	53.2776	0.458191	1188.8	1.54879	0.42442	0.0942339	2.2813	0.793378	0.791167	-0.395816	0.952353	0.992998	0.953217	0.395253	0.190778	6.99139	3.45282	20.3527	14.1925	0.625565	77.9856	444.289	1374.28	0.317958	0.0707183	75.2704	0.0105373	50.5786	73.6112
227	0	1	1	4517215	1.75393	1.28306	171	40.6803	10.5542	35	5	166	15.2069	0.139134	8.76306	0.012944	76.7912	6.5592	1445.77	172.952	24.2102	0.15008	336.16	1.06128	0.149874	0.204612	1.65905	0.925098	0.925084	-0.442122	0.964127	0.997691	0.98335	0.149693	0.335191	4.47841	3.45282	7.38257	6.51543	0.396973	264.965	673.893	1124.16	0.181485	0.145342	33.1019	0.0278076	17.6018	249.531
228	0	1	1	8902560	1.81126	1.3681	255	132.007	10.0489	129	58	197	15.9687	0.150179	8.5709	0.0131857	73.4604	13.419	3666.22	411.787	50.4194	0.188267	626.751	1.06128	0.18821	0.190798	1.82035	0.905905	0.905901	-0.374105	0.945533	0.997104	0.979088	0.188159	0.32297	7.01452	3.125	19.789	13.3854	0.311416	224.528	1678.5	1595.44	0.187846	0.0537397	80.1473	0.00435237	27.1838	205.638
229	1	1	0	1541972	1.7127	1.51164	207	48.8399	7.82921	45	8	199	15.9436	0.178295	7.58409	0.0199265	57.5184	5.43103	827.418	116.147	19.7446	0.108845	147.198	1.06128	0.108176	0.32565	1.49308	0.946024	0.945979	-0.336129	0.917911	0.998326	0.987988	0.107591	0.519646	4.30179	2.8994	5.29428	5.41808	0.288871	181.347	251.253	203.18	0.155464	0.176195	24.378	0.0217802	10.1587	156.531
230	0	1	0	3015270	1.15323	1.9032	88	31.1809	4.29726	29	15	73	15.9664	0.268268	6.49088	0.0426537	42.1316	6.39013	1373.23	164.702	23.6705	0.304426	284.325	1.54879	0.290611	0.171989	1.72354	0.856975	0.856076	-0.391688	0.951127	0.995336	0.967863	0.278725	0.309627	4.51386	3.20282	7.20884	6.47113	0.574906	135.383	820.885	1870.29	0.288642	0.0691878	43.0536	0.0189572	27.4784	128.79
231	0	1	0	2234357	1.70963	1.34963	150	33.4434	9.16535	28	1	149	14.8603	0.152413	8.27361	0.015448	68.4526	6.5216	1478.1	173.362	24.1085	0.2003	320.917	1.06128	0.1971	0.192463	1.86339	0.901983	0.90177	-0.368905	0.943756	0.996923	0.978136	0.1943	0.2972	4.4815	3.57782	7.0195	6.55769	0.47474	122.258	468.253	950.237	0.239078	0.170437	29.4699	0.0373177	18.6391	113.857
232	0	1	0	4130987	1.87581	1.34695	144	50.8676	11.4272	56	1	143	14.6797	0.128746	9.94112	0.0151047	98.8259	12.5423	3919.23	415.033	47.2443	0.165421	1001.52	1.06128	0.164659	0.162358	1.88441	0.917797	0.917746	-0.535983	0.973422	0.997456	0.981713	0.163993	0.272385	6.30604	3.45282	18.7095	12.5137	0.459705	210.593	769.848	1621.69	0.217285	0.105575	53.7007	0.0203404	27.1793	201.806
233	0	1	0	2325723	1.52633	1.61139	112	37.1833	6.14762	35	4	108	15.8591	0.185974	7.81839	0.0195007	61.1273	9.94421	2220.78	273.697	37.1591	0.280901	542.685	1.54879	0.276745	0.149905	1.63144	0.86232	0.862043	-0.471378	0.969992	0.995684	0.969297	0.273108	0.245132	5.92234	3.125	12.8088	9.94203	0.568264	100.912	583.442	1532.54	0.299112	0.0882644	40.077	0.0223752	26.1257	95.4148
234	0	0	0	860028	1.76732	1.24089	154	62.6217	11.1783	61	5	149	15.9184	0.124728	9.58075	0.0104714	91.7907	15.0201	5163.29	520.05	56.8256	0.278679	1768.98	1.54879	0.273874	0.107578	2.23075	0.863864	0.863544	-0.450345	0.965885	0.995719	0.969623	0.26967	0.178078	7.19219	3.75	20.4802	15.0583	0.557823	82.6935	160.311	550.189	0.285337	0.108688	59.2167	0.0189287	38.848	77.2546
235	0	1	0	8896320	1.60687	1.49216	160	58.5794	7.43502	57	15	145	15.9686	0.165989	8.285	0.0151983	68.6412	9.46761	1936.55	249.801	35.2355	0.197838	483.98	1.06128	0.197492	0.178588	1.64323	0.901312	0.901289	-0.47963	0.963584	0.996957	0.97806	0.197189	0.275825	5.79063	2.8994	12.8961	9.48537	0.415509	163.133	1704.1	2566.09	0.24519	0.0626226	46.6639	0.0115106	22.3245	150.556
236	0	1	1	4090335	1.50013	1.64023	137	30.0719	5.8874	28	3	134	15.4242	0.197082	7.45255	0.0211841	55.5405	5.25356	745.669	110.036	19.1541	0.187372	184.172	1.06128	0.185963	0.231126	1.30949	0.907253	0.907159	-0.453558	0.957845	0.997119	0.979353	0.184731	0.380905	4.22	2.97722	4.93775	5.27218	0.451056	453.747	973.052	1428.77	0.173065	0.138008	23.4998	0.0360684	13.6615	443.114
237	0	1	1	2667980	1.65433	1.37516	136	23.5997	8.22949	16	1	135	13.0198	0.169768	7.43993	0.0249935	55.3526	5.03325	1338.99	141.176	18.4412	0.090516	133.828	1.06128	0.0903991	0.34989	1.54939	0.95482	0.954812	-0.32541	0.926324	0.998608	0.989957	0.0902969	0.549056	3.68953	3.15564	6.8959	5.01362	0.334688	329.794	489.985	557.189	0.143457	0.259744	28.1178	0.0515607	13.7714	312.144
238	1	1	0	1397201	1.8797	1.19322	174	71.552	11.915	65	2	172	15.9313	0.126943	9.0292	0.01073	81.5265	15.9047	5792.81	562.487	60.1679	0.229849	1149.23	1.06128	0.229113	0.145946	2.10575	0.885566	0.885517	-0.431769	0.961783	0.996465	0.974551	0.228469	0.30346	7.48638	3.75	21.7632	15.871	0.490238	157.624	251.179	640.823	0.238746	0.0905715	59.0397	0.014438	33.1768	150.143
239	0	0	0	5457884	1.75588	1.37197	185	55.3021	8.24665	52	12	173	15.9674	0.157239	8.14947	0.0182855	66.4139	7.2818	1256.53	172.624	26.8239	0.153669	264.495	1.06128	0.15348	0.245056	1.42269	0.923291	0.923279	-0.466151	0.960724	0.997636	0.982949	0.153315	0.42392	5.03892	3.0244	7.94842	7.2953	0.356722	452.457	900.932	1059.69	0.141646	0.101192	34.4641	0.0155953	15.4301	433.463
240	0	0	1	6357804	1.77589	1.46224	203	49.3856	8.93118	49	1	202	15.6435	0.153073	8.92113	0.0156952	79.5866	6.84046	1001.2	150.877	25.1018	0.132816	261.086	1.06128	0.132507	0.238842	1.45394	0.933798	0.933777	-0.427782	0.951261	0.997957	0.98528	0.132237	0.347005	4.91079	2.85222	7.61653	6.8208	0.323835	300.785	1066.79	1032.28	0.165394	0.12884	26.2945	0.0230803	10.9832	279.629
241	0	1	0	7470284	1.63705	1.58143	128	50.0421	6.49565	47	10	118	15.9644	0.180612	7.96709	0.021541	63.4744	11.5118	2842.21	334.718	43.0975	0.197622	626.443	1.06128	0.197141	0.173312	1.70976	0.901509	0.901477	-0.43874	0.963378	0.99696	0.978101	0.196721	0.270254	6.41916	3.45282	13.8382	11.534	0.412542	137.784	1360.2	2145.34	0.234928	0.0664281	51.054	0.0110661	23.7344	125.414
242	1	1	1	2396404	1.77841	1.23351	194	55.8696	12.2273	48	12	182	15.9515	0.136527	8.58987	0.017191	73.7859	7.7744	2114.82	228.043	28.9011	0.17395	443.821	1.06128	0.172018	0.186014	1.9536	0.914313	0.914184	-0.398714	0.953194	0.997326	0.980908	0.170326	0.307312	4.86589	3.25	10.2058	7.78249	0.413369	177.686	323.191	620.808	0.194739	0.124197	41.4536	0.0214838	23.2288	162.575
243	0	1	0	12929272	1.70057	1.39169	145	39.2046	8.46247	36	2	143	15.5614	0.155104	8.37051	0.0146499	70.0654	8.06675	1718.11	213.25	29.9446	0.206699	457.356	1.06128	0.20606	0.16825	1.60019	0.897077	0.897034	-0.490411	0.973275	0.996821	0.977112	0.2055	0.300419	5.18328	3.375	8.87716	8.09165	0.484291	170.011	2553.37	5326.77	0.274275	0.10148	33.3922	0.0316349	19.0648	160.777
244	0	0	0	13551623	1.87628	1.15466	212	43.9935	15.9879	34	1	211	13.9146	0.119579	9.35604	0.0152506	87.5354	6.95038	1826.63	200.985	25.7491	0.118495	324.015	1.06128	0.118466	0.235554	1.57296	0.940772	0.94077	-0.482337	0.971929	0.998177	0.986837	0.118441	0.416184	4.46678	3.32782	9.2651	6.92598	0.390476	390.244	1801.53	3259.31	0.178293	0.149771	35.3	0.0353023	16.5922	375.705
245	0	1	0	8663205	1.55502	1.44249	82	30.2773	7.61421	29	2	80	14.6127	0.155257	8.65838	0.019404	74.9675	14.4207	5830.29	538.473	54.6038	0.206885	2906.33	1.06128	0.206439	0.107009	2.11185	0.896855	0.896825	-0.563774	0.982875	0.996818	0.977067	0.206049	0.183959	6.6964	3.5	23.2647	14.372	0.50532	103.817	1349.91	4289.21	0.289459	0.0847502	56.5877	0.02965	29.5711	92.6576
246	0	1	0	7406903	1.60418	1.46289	118	36.1522	7.26276	33	1	117	15.6396	0.166559	8.08957	0.0170884	65.4411	9.90901	2489.29	286.11	37.0389	0.243717	604.814	1.06128	0.242653	0.152093	1.8962	0.878851	0.87878	-0.428754	0.961071	0.996252	0.97305	0.241722	0.282813	5.80662	3.45282	11.7033	9.93862	0.52737	192.476	1554.47	3881.09	0.262565	0.0854039	39.516	0.0264604	24.0953	185.188
247	0	0	0	7315637	1.72207	1.71004	160	48.4517	6.90701	49	1	159	15.6205	0.184614	8.27905	0.021513	68.5426	9.19507	1609.36	226.437	34.0958	0.146296	311.448	1.06128	0.146033	0.25314	1.4109	0.927027	0.92701	-0.442592	0.955163	0.99775	0.983777	0.145802	0.439976	5.78652	3.1494	10.3972	9.17695	0.363841	242.912	1498.54	1548.91	0.18265	0.0959491	33.7134	0.0173916	14.1798	226.193
248	0	0	0	2493363	1.46959	1.55641	90	20.3636	6.25657	18	1	89	13.1331	0.180824	7.87924	0.0236226	62.0825	6.9866	1537.23	187.074	25.9166	0.223416	394.924	1.06128	0.220067	0.17926	1.7646	0.890525	0.890301	-0.430866	0.961571	0.996567	0.975585	0.217136	0.330868	4.63145	3.375	8.29814	7.08842	0.548704	196.269	679.372	1858.79	0.228443	0.163626	31.9258	0.0428786	21.9822	190.698
249	0	1	0	3303449	1.39795	1.7477	120	23.4005	5.6568	22	3	117	14.3211	0.208568	7.48321	0.0233819	55.9984	4.46179	564.6	88.2613	16.1647	0.170286	154.338	1.06128	0.16941	0.245108	1.29995	0.915441	0.915383	-0.431057	0.952153	0.997381	0.981186	0.168643	0.358846	3.83046	2.64678	4.7461	4.46596	0.438476	417.112	840.813	1195.01	0.169333	0.163447	21.0371	0.0375224	11.9608	406.301
250	0	0	1	6062880	1.64559	1.37217	185	69.0937	9.11284	66	18	167	15.9687	0.147172	8.56307	0.0184118	73.3262	9.92497	2218.51	271.892	37.0739	0.28303	476.029	1.54879	0.276936	0.162076	1.86495	0.862548	0.862141	-0.365364	0.942511	0.995654	0.969297	0.271604	0.272704	5.94295	3.57782	10.2581	9.96878	0.558346	349.838	1526.15	3455.96	0.253603	0.0535851	49.415	0.015051	30.8685	342.836
251	0	0	0	2112424	1.65273	1.60733	126	46.6483	6.35444	44	6	120	15.9476	0.191045	7.57172	0.0185193	57.3309	11.7352	3011.98	346.708	44.0541	0.298203	603.729	1.54879	0.294046	0.149437	1.9587	0.85367	0.853393	-0.362473	0.941474	0.995418	0.967374	0.290408	0.288177	6.49456	3.07782	16.7337	11.7121	0.564336	99.7303	549.112	1368.75	0.270413	0.0911073	46.4069	0.0176383	29.8598	94.279
252	1	1	1	1131180	1.60332	1.63286	147	58.6053	6.51691	57	21	126	15.9687	0.188866	7.82454	0.0201382	61.2234	9.48866	2063.41	256.095	35.4151	0.29036	473.843	1.06128	0.286696	0.156081	1.89314	0.857263	0.857019	-0.368603	0.943651	0.995538	0.968186	0.28349	0.275933	5.78475	3.5	10.0018	9.5062	0.499021	158.961	277.29	542.048	0.227331	0.0935494	51.5183	0.0121767	29.7522	151.826
253	0	0	0	1457214	1.37993	1.98296	109	32.5261	4.16465	31	5	104	15.8836	0.266747	6.38126	0.0274013	40.7205	7.85398	1300.76	184.732	29.0809	0.274482	269.247	1.06128	0.272376	0.19856	1.67448	0.864163	0.864022	-0.332887	0.916367	0.99578	0.969759	0.270534	0.320814	5.34398	3.0244	8.51276	7.85349	0.527151	140.241	436.3	777.013	0.243566	0.105642	31.1191	0.0242461	18.5721	133.537
254	0	0	0	2025283	1.61163	1.43489	192	38.7534	7.90391	34	4	188	15.7254	0.172516	7.76101	0.0169677	60.2332	4.85341	820.924	107.099	17.6519	0.158709	160.108	1.06128	0.158709	0.252608	1.50194	0.920646	0.920646	-0.336956	0.931437	0.997558	0.982366	0.158709	0.374567	3.96598	3.07782	4.63218	4.88586	0.377364	166.944	430.167	473.773	0.186508	0.186888	21.2227	0.0361066	11.1902	152.851
255	0	0	0	710940	1.4021	1.47221	103	40.9114	5.45552	37	26	77	15.9687	0.187424	7.22236	0.0385378	52.1625	6.17473	1603.89	176.205	22.8652	0.192833	236.885	1.06128	0.189878	0.240733	1.7646	0.905554	0.905356	-0.365527	0.942569	0.997037	0.978935	0.187292	0.429627	4.17806	3.25	8.29689	6.13021	0.376761	223.759	118.666	151.246	0.138499	0.182397	58.7889	0.00818057	31.7612	196.924
256	0	1	0	1726575	1.6514	1.59977	140	43.2128	6.88338	42	4	136	15.8255	0.178264	8.17158	0.01703	66.7747	8.94745	1713.03	227.798	33.2728	0.245805	416.059	1.06128	0.243744	0.171002	1.63144	0.878471	0.878334	-0.415952	0.957895	0.996221	0.97294	0.241941	0.289373	5.65057	3.1494	10.3625	8.94759	0.521944	135.198	444.699	906.024	0.243782	0.109074	35.0161	0.022401	21.2015	128.304
257	1	1	1	4112350	1.57623	1.61134	149	34.6352	6.2962	33	1	148	15.4679	0.185598	7.86336	0.017815	61.8325	6.28609	873.607	134.54	23.0555	0.201898	234.46	1.06128	0.201078	0.213005	1.34299	0.899598	0.899543	-0.460905	0.95955	0.996895	0.977667	0.20036	0.356457	4.70659	2.64678	7.4371	6.31445	0.463407	121.316	1055.14	1611.72	0.252717	0.137182	23.1159	0.0366603	12.6526	112.607
258	0	1	0	3153840	1.43207	1.94261	124	50.4003	4.69114	48	17	107	15.9687	0.246073	6.55267	0.0328809	42.9375	9.80232	1972.71	254.947	36.4666	0.198336	294.422	1.06128	0.197357	0.254325	1.5832	0.901485	0.90142	-0.346005	0.922434	0.99695	0.978082	0.1965	0.439341	6.0071	3.25	10.924	9.79786	0.404026	149.781	754.691	855.662	0.224718	0.0743805	51.4902	0.00930105	23.2465	136.422
259	0	0	0	2291269	1.60632	1.52979	234	47.8911	7.47242	43	11	223	15.9628	0.190966	7.28967	0.0223112	53.1394	3.98045	588.654	79.1993	14.3177	0.145922	102.947	1.06128	0.145698	0.303289	1.23589	0.927189	0.927174	-0.351448	0.924814	0.997755	0.983814	0.145501	0.426309	3.62514	2.64678	3.88328	3.99785	0.308965	253.006	461.053	334.597	0.159464	0.164191	19.4918	0.0281913	8.46351	229.863
260	0	0	1	5256662	1.39989	1.25456	180	18.3833	9.16025	8	1	179	10.871	0.143711	8.32353	0.125958	69.2811	3.06779	412.027	59.0866	10.8937	0.0797394	56.8734	1.06128	0.0795597	0.467289	1.19284	0.96025	0.960238	-0.270187	0.879619	0.998773	0.991162	0.0794025	0.659591	3.0394	2.52178	3.38088	3.05943	0.393353	1060.38	1050.64	1371.53	0.124314	0.194235	21.6659	0.040217	12.0003	1048.92
261	0	1	1	2780399	1.83987	1.28702	186	60.776	11.9941	61	1	185	15.5966	0.128219	9.49388	0.00944995	90.1337	11.1513	2934.19	334.662	41.8155	0.220751	934.023	1.06128	0.217485	0.136973	1.92745	0.891802	0.891584	-0.473334	0.970348	0.996608	0.975871	0.214626	0.238202	6.14579	3.32782	14.9961	11.2238	0.503999	170.435	517.32	1290.66	0.244291	0.0974164	46.0959	0.0214068	28.1897	162.83
262	1	1	0	3570674	1.56937	1.62099	170	43.3358	6.79348	42	6	164	15.8725	0.182383	8.05878	0.017474	64.944	6.13073	836.226	128.885	22.4495	0.196769	209.46	1.06128	0.195773	0.226961	1.34299	0.90228	0.902213	-0.426232	0.950833	0.996974	0.978259	0.194901	0.360732	4.66531	2.78064	6.50653	6.15085	0.438451	187.493	898.775	1170.65	0.216931	0.108572	26.4986	0.0260419	14.0733	176.477
263	0	1	0	2127470	1.57176	1.51439	116	25.7773	6.71714	22	1	115	14.2249	0.177808	7.81035	0.0199286	61.0015	6.60797	1334.59	167.744	24.3826	0.171566	352.162	1.06128	0.171566	0.190287	1.60019	0.914217	0.914217	-0.459047	0.967649	0.997361	0.980937	0.171566	0.291547	4.56676	3.1494	7.75706	6.63915	0.44693	119.252	461.551	843.997	0.24247	0.177282	27.604	0.0414664	16.128	109.366
264	0	1	0	1764573	1.55361	1.63977	122	36.4298	6.24067	35	6	116	15.7916	0.190046	7.71891	0.0195954	59.5816	7.9496	1547.42	201.119	29.4887	0.241838	394.931	1.06128	0.239261	0.168234	1.56894	0.880799	0.880627	-0.461431	0.968116	0.996283	0.973444	0.237006	0.284221	5.22809	3.25	8.62013	7.99968	0.501266	109.884	415.999	811.798	0.250623	0.107149	34.9149	0.0203721	21.0704	101.596
265	0	1	0	9564540	1.55019	1.65447	166	60.8069	5.8568	59	28	138	15.9687	0.199643	7.36418	0.0207541	54.2312	6.61058	1011.72	147.609	24.2929	0.196531	238.324	1.06128	0.196317	0.222327	1.49699	0.901877	0.901863	-0.417057	0.948219	0.996977	0.978189	0.196129	0.38392	4.81687	3.0244	6.64957	6.6323	0.376418	288.262	2164.25	2197.8	0.191873	0.0602051	45.1581	0.00955957	19.3428	272.818
266	0	1	0	1809756	1.80555	1.40762	170	58.9722	8.79151	57	8	162	15.9508	0.154866	8.47401	0.0136363	71.8089	10.3545	2462.47	292.475	38.6913	0.225751	561.899	1.06128	0.224042	0.167179	1.8962	0.888264	0.88815	-0.396635	0.952592	0.996529	0.975125	0.222547	0.297963	6.03005	3.45282	11.9244	10.4404	0.469495	123.686	348.336	695.547	0.238569	0.0998586	45.2622	0.0158398	26.4046	114.416
267	0	1	0	1157249	1.72289	1.36464	128	44.1633	8.31996	41	4	124	15.8011	0.14879	8.58326	0.0145354	73.6724	11.2879	3052.01	342.426	42.3401	0.231662	858.777	1.06128	0.231224	0.137857	1.86495	0.884461	0.884432	-0.481502	0.971786	0.996437	0.974313	0.230841	0.227502	6.21152	3.32782	15.1162	11.3034	0.506442	121.785	226.48	572.622	0.255121	0.112394	43.3464	0.0225311	25.4265	114.772
268	0	0	0	750720	1.72625	1.40621	165	65.2086	9.2877	62	24	141	15.9687	0.153326	8.49975	0.013475	72.2457	9.92001	2893.55	304.053	37.1685	0.274931	724.819	1.54879	0.265235	0.135728	2.0688	0.868998	0.868352	-0.452298	0.957546	0.995783	0.970637	0.256752	0.234418	5.69806	3.5	12.3186	9.96527	0.485038	109.13	161.65	349.147	0.245865	0.111145	53.4806	0.0129356	31.4776	102.131
269	0	1	0	1747207	1.63726	1.4721	158	40.4214	7.82903	39	2	156	15.6926	0.162586	8.38128	0.0155318	70.2458	7.11942	1231.62	169.017	26.2896	0.227137	319.226	1.06128	0.22571	0.183529	1.64323	0.887383	0.887288	-0.431017	0.952142	0.996508	0.974937	0.224461	0.298473	4.95534	3.0244	7.87793	7.18925	0.481292	134.829	418.34	744.773	0.24008	0.13168	28.1336	0.0299317	16.8172	126.864
270	1	1	1	10418280	1.73419	1.41847	210	98.6048	7.93127	96	62	148	15.9687	0.161668	8.2185	0.0158581	67.5437	7.3681	1412.9	184.186	27.2376	0.186052	377.449	1.06128	0.185265	0.186344	1.59253	0.907498	0.907446	-0.457158	0.967274	0.997139	0.979424	0.184577	0.320317	4.9667	3.375	7.52381	7.3914	0.326561	377.07	1779.81	1673.39	0.171774	0.0480981	72.8194	0.00465181	27.9371	352.261
271	1	0	0	3791850	1.46282	1.54688	137	76.9552	6.64795	76	37	100	15.9687	0.170086	8.33202	0.0176638	69.4226	15.3431	4913.35	515.178	58.0073	0.278586	1299.79	1.06128	0.277774	0.118309	1.8962	0.861248	0.861194	-0.487654	0.972823	0.995715	0.969145	0.277063	0.191795	7.41243	3.32782	23.3909	15.3808	0.449582	282.005	807.252	1325.54	0.221833	0.0466399	94.7759	0.00516863	46.3309	271.583
272	0	0	0	2475558	1.67971	1.30046	157	47.9601	10.5842	45	10	147	15.6072	0.137021	8.98882	0.014401	80.7989	8.6832	2280.84	254.466	32.3944	0.207399	661.75	1.06128	0.206011	0.151401	1.88441	0.897226	0.897134	-0.467154	0.96921	0.996811	0.977125	0.204796	0.243702	5.21652	3.32782	11.2953	8.71493	0.4935	262.558	415.41	980.309	0.215982	0.0839257	45.5806	0.016557	27.0637	245.886
273	1	0	0	997305	1.65354	1.40224	176	78.248	8.41831	76	42	134	15.9687	0.158297	8.42478	0.0153181	70.977	8.62464	2093.77	242.485	32.165	0.262308	569.468	1.54879	0.253451	0.14448	1.90494	0.87475	0.87416	-0.43147	0.961713	0.995977	0.971937	0.245702	0.24173	5.31675	3.45282	9.96729	8.73732	0.431351	110.17	203.405	318.836	0.215718	0.114125	64.6444	0.00742819	35.3875	98.951
274	0	0	0	3202714	1.74227	1.34256	163	29.8928	9.33307	23	1	162	14.064	0.155307	8.0757	0.0172801	65.217	5.31744	1175.22	136.724	19.4802	0.122746	190.483	1.06128	0.122622	0.270498	1.60265	0.93871	0.938702	-0.369772	0.944056	0.998112	0.986377	0.122513	0.436824	3.94963	3.20282	6.35062	5.32254	0.387649	280.716	561.907	813.426	0.178593	0.210625	27.0331	0.0460413	14.809	267.268
275	1	1	0	6237555	1.70111	1.41268	171	58.8326	8.2822	56	24	147	15.9687	0.159683	8.13232	0.0156399	66.1347	7.13374	1499.43	184.377	26.3729	0.181227	367.414	1.06128	0.181062	0.188381	1.65503	0.909497	0.909486	-0.445101	0.964774	0.997212	0.979884	0.180918	0.310351	4.81148	3.375	7.62929	7.15643	0.40193	267.026	1068.68	1543.46	0.189578	0.0746438	47.11	0.0107807	23.4609	248.314
276	0	0	0	1768425	1.21198	2.33684	120	65.6232	3.89632	66	31	89	15.9687	0.322665	6.2267	0.0385765	38.7718	13.7168	3509.04	413.37	51.72	0.373487	626.753	1.54879	0.360945	0.139473	1.5141	0.821618	0.820782	-0.457825	0.967407	0.994271	0.960034	0.349971	0.241943	7.16625	3.375	18.259	13.7971	0.542584	114.513	602.513	1030.4	0.289608	0.0607295	82.2491	0.0074644	46.7349	108.123
277	0	0	0	1098144	1.39791	2.18079	108	54.2324	4.83631	55	12	96	15.9677	0.258162	7.05891	0.0290537	49.8281	17.4385	5340.16	580.704	66.0269	0.279443	738.759	1.54879	0.273307	0.172542	1.65905	0.864369	0.86396	-0.429056	0.95161	0.995709	0.969701	0.267937	0.319802	8.13831	3.07782	29.41	17.4583	0.516735	160.456	296.331	579.188	0.228192	0.0860883	72.6741	0.00906679	41.3612	153.902
278	0	0	0	1257514	1.72062	1.22458	198	51.1258	12.5679	50	3	195	15.232	0.120316	9.74036	0.0104506	94.8747	7.71394	1615.42	202.157	28.592	0.1707	482.148	1.06128	0.169949	0.175236	1.65905	0.91515	0.9151	-0.470152	0.969767	0.997375	0.981125	0.169293	0.261677	4.99381	3.28064	9.02327	7.70042	0.425813	140.874	227.628	400.016	0.200349	0.179408	32.9593	0.0267605	18.5667	131.335
279	1	0	0	4265855	1.78072	1.36254	205	72.2605	9.69833	68	13	192	15.9682	0.150468	8.44256	0.013018	71.2768	10.0264	2296.71	275.804	37.3539	0.173683	430.478	1.06128	0.17296	0.208905	1.65905	0.91364	0.913592	-0.408097	0.955816	0.997329	0.98079	0.172328	0.341102	5.97555	3.57782	10.3211	10.0629	0.375439	194.685	751.169	998.877	0.211907	0.0768748	45.5382	0.0111751	20.6518	179.602
280	0	1	0	3180363	1.59702	1.56029	115	41.2953	6.66986	39	1	114	15.8736	0.177885	7.96834	0.0180411	63.4945	12.4287	3348.11	377.915	46.7129	0.27096	748.356	1.06128	0.27064	0.13961	1.908	0.864733	0.864712	-0.411271	0.956668	0.995832	0.969932	0.27036	0.24984	6.6708	3.70282	14.2952	12.4743	0.545845	88.0082	750.571	1890.16	0.313607	0.0816255	42.9976	0.0248433	24.4402	82.0197
281	0	0	0	6619530	1.72503	1.41309	191	47.9112	8.51868	46	1	190	15.7876	0.154002	8.55488	0.0135153	73.1861	7.14626	1130.79	163.319	26.3408	0.209731	277.826	1.06128	0.209503	0.203678	1.38604	0.895286	0.895271	-0.473182	0.962243	0.996774	0.976724	0.209304	0.32818	5.03304	3.0244	7.49792	7.17564	0.480105	223.978	1635.31	2648.58	0.238154	0.106132	26.4539	0.0318691	14.6822	214.959
282	0	1	0	6478170	1.21083	2.01448	89	39.0368	4.39955	39	15	74	15.9683	0.246193	6.72958	0.037922	45.2872	10.9511	2788.95	322.33	41.0835	0.301386	754.116	1.54879	0.295922	0.125306	1.95104	0.852949	0.852585	-0.424352	0.960007	0.995371	0.96718	0.291142	0.223634	6.1694	3.45282	13.424	11.0325	0.53735	198.002	1521.83	3213.08	0.270254	0.0470239	60.7899	0.0118455	34.0293	189.288
283	0	0	0	3457185	1.58519	1.56571	115	36.9596	7.05525	37	2	113	15.501	0.17072	8.42212	0.0165844	70.9321	10.1704	2414.18	289.495	38.0662	0.272306	756.569	1.06128	0.269919	0.127355	1.64323	0.865438	0.865279	-0.531473	0.979173	0.995814	0.970035	0.267831	0.198596	5.90081	3.5	11.8984	10.2165	0.563784	120.317	816.059	2242.31	0.290676	0.0949377	40.0149	0.0272431	25.0382	114.574
284	1	1	1	11847712	1.59138	1.49563	179	29.9226	6.86518	26	6	173	15.1428	0.180573	7.56567	0.0201949	57.2394	3.33481	367.866	59.7981	11.8727	0.104141	80.8304	1.06128	0.103324	0.351949	1.11977	0.948389	0.948387	-0.421412	0.931848	0.998404	0.988526	0.103188	0.517535	3.26638	2.64678	3.15804	3.33373	0.288035	347.99	2062.58	1575.4	0.158146	0.196026	16.6194	0.0383279	6.39175	323.003
285	0	1	0	1492334	1.43701	1.29613	109	18.1308	7.91194	10	1	108	11.3733	0.148109	8.27386	0.0565671	68.4567	5.4253	1207.45	144.054	19.9584	0.137043	154.023	1.06128	0.136	0.330362	1.56738	0.932174	0.932104	-0.376956	0.935	0.997893	0.9849	0.135087	0.547478	3.8847	2.85222	7.81341	5.43656	0.490587	210.501	364.868	827.874	0.186938	0.201401	31.5534	0.037705	20.5282	203.92
286	0	1	0	893645	1.76717	1.45443	155	51.1508	8.62382	46	11	144	15.9585	0.170587	7.89294	0.0158733	62.2985	9.11939	2541.49	269.939	34.0906	0.303101	435.176	1.54879	0.289192	0.16772	2.09272	0.857722	0.856795	-0.326672	0.926901	0.995356	0.968022	0.277021	0.318748	5.50507	3.45282	10.6866	9.18774	0.557609	233.905	220.813	550.671	0.208955	0.106394	42.2944	0.0208647	28.8035	228.098
287	0	1	0	850194	1.71297	1.58972	135	47.13	7.16304	46	8	127	15.9189	0.180918	7.99372	0.0169675	63.8995	10.1622	2473.57	288.641	37.9796	0.2453	553.747	1.06128	0.244087	0.156234	1.87675	0.878158	0.878078	-0.40587	0.955208	0.996228	0.972893	0.243026	0.277441	5.95421	3.625	10.8667	10.2442	0.486084	119.052	192.988	385.717	0.237361	0.115096	42.2854	0.0167555	24.4564	111.931
288	0	0	0	896742	1.61196	1.7171	138	48.8205	6.09602	47	9	129	15.9611	0.202429	7.50676	0.0193337	56.3515	9.62739	1992.91	254.223	35.8881	0.262594	405.713	1.54879	0.258541	0.181227	1.71753	0.871405	0.871135	-0.405135	0.944607	0.995966	0.971318	0.254994	0.314708	5.89317	3.1494	11.571	9.62063	0.501281	128.941	234.11	444.244	0.227426	0.114702	41.6047	0.0155473	24.9238	122.112
289	0	0	0	2004314	1.76418	1.5011	172	56.9433	8.33839	58	7	165	15.9202	0.155905	8.8786	0.0141939	78.8295	9.64125	1912.95	251.81	35.9131	0.222236	462.841	1.06128	0.220701	0.176922	1.61198	0.889905	0.889803	-0.432748	0.962011	0.996583	0.975495	0.219358	0.316658	5.87321	3.0244	12.4084	9.65045	0.477775	134.576	471.195	830.757	0.247513	0.0983919	38.6134	0.0199448	21.202	126.268
290	0	0	0	1242615	1.57041	1.70612	103	51.204	5.81285	50	16	87	15.9687	0.197833	7.69471	0.0199888	59.2085	15.5836	5129.34	529.094	59.027	0.375416	1227.46	1.54879	0.362937	0.104565	2.16673	0.820611	0.81978	-0.398671	0.953182	0.994241	0.959812	0.352017	0.184692	7.49064	3.625	21.5433	15.602	0.605114	103.574	321.113	997.403	0.307368	0.0668725	75.7128	0.0103652	49.5174	99.0064
291	0	0	0	3292305	1.79485	1.34378	255	91.5725	10.0064	89	34	221	15.9687	0.150394	8.6126	0.0134573	74.1768	7.64391	1427.58	186.757	28.2198	0.166732	299.61	1.06128	0.161566	0.22432	1.47069	0.91998	0.919734	-0.466164	0.960727	0.997445	0.982103	0.157969	0.346067	5.1701	3.20282	7.88266	7.66533	0.278266	283.102	583.328	526.807	0.149009	0.101951	42.227	0.00803396	14.6951	263.924
292	1	1	0	4044431	1.64041	1.401	190	48.0545	8.72548	45	5	185	15.9194	0.154437	8.45813	0.0142695	71.54	6.45252	1075.55	148.451	23.7132	0.18631	263.204	1.06128	0.185551	0.208725	1.44215	0.907351	0.907301	-0.434482	0.962412	0.997135	0.979392	0.184886	0.352249	4.6914	3.0244	6.76604	6.49711	0.401015	193.126	820.591	1115.08	0.200157	0.118881	27.379	0.023601	13.7982	181.106
293	0	1	1	2072668	1.6582	1.43096	145	32.3282	8.49543	28	1	144	14.8444	0.163937	8.06218	0.015692	64.9987	6.60243	1517.96	175.395	24.3997	0.197977	320.116	1.06128	0.195825	0.193179	1.82035	0.902446	0.902303	-0.37862	0.94703	0.996957	0.978266	0.193942	0.300194	4.54099	3.32782	7.45887	6.64173	0.483337	134.781	438.241	885.835	0.224329	0.16343	29.7932	0.0373671	19.4286	126.304
294	0	0	0	931170	1.58788	1.57113	139	51.7456	6.52191	50	15	124	15.9679	0.18236	7.84154	0.0177293	61.4897	9.45923	2049.45	254.851	35.3355	0.327303	478.179	1.54879	0.31617	0.146254	1.67448	0.84377	0.843028	-0.480784	0.963818	0.99498	0.964994	0.306429	0.259393	5.78235	3.1494	11.661	9.51452	0.565107	206.636	259.169	621.417	0.21832	0.0945444	46.1807	0.0157538	29.9932	201.442
295	0	1	1	4198065	1.55382	1.50749	147	62.8979	7.60129	61	18	129	15.9687	0.161987	8.37358	0.0210011	70.1168	12.123	3208.96	365.901	45.6097	0.3393	785.015	1.54879	0.329737	0.12262	1.908	0.836725	0.836088	-0.43419	0.962345	0.994793	0.963469	0.321369	0.231411	6.56844	3.57782	14.6308	12.1958	0.588222	116.871	1098.22	2883.18	0.299676	0.0580355	59.2996	0.0126507	37.93	111.133
296	0	1	1	4935328	1.57761	1.45586	129	26.6972	7.18842	23	1	128	14.0975	0.165285	8.15298	0.0208718	66.4711	5.7523	988.885	134.981	21.1075	0.163211	263.319	1.06128	0.161831	0.216507	1.37424	0.919314	0.919222	-0.523926	0.971573	0.997491	0.982034	0.160624	0.358073	4.25476	2.90564	6.88958	5.74702	0.439917	141.103	1123.88	1937.06	0.230692	0.206814	24.3271	0.0546566	13.7947	131.878
297	0	0	0	1602779	1.53674	1.62854	166	42.6025	6.65015	41	6	160	15.9036	0.192622	7.64766	0.0176812	58.4867	6.30637	1038.92	142.451	23.1712	0.222436	224.872	1.06128	0.22051	0.21379	1.31174	0.890066	0.889937	-0.475195	0.962667	0.996581	0.97552	0.218825	0.367357	4.67854	2.97722	6.45367	6.32077	0.454111	221.166	414.942	608.022	0.180921	0.139114	26.6514	0.0247428	15.518	212.755
298	0	0	0	4172563	1.76929	1.40836	212	52.5176	8.9571	50	1	211	15.8006	0.156736	8.34806	0.0129549	69.69	7.04835	1139.25	161.7	25.9447	0.181648	258.746	1.06128	0.181407	0.225026	1.40324	0.909337	0.909321	-0.458312	0.958957	0.997206	0.979846	0.181196	0.362694	4.98565	3.0244	7.36485	7.07136	0.420493	164.518	901.78	1229.08	0.225086	0.116874	26.6969	0.0269661	13.9195	153.289
299	0	1	1	2314395	1.54227	1.35919	229	42.5499	9.29588	41	1	228	15.3138	0.142639	8.90632	0.0159712	79.3225	4.61052	493.044	85.4948	16.6663	0.15365	154.627	1.06128	0.152425	0.250895	1.08181	0.923966	0.92391	-0.549436	0.963788	0.997639	0.983077	0.151594	0.371516	3.98377	2.64678	4.51284	4.63198	0.380687	153.62	535.929	578.023	0.203595	0.191941	17.673	0.0382095	8.64496	142.48
300	0	0	0	3549483	1.69951	1.3664	164	59.9063	9.28716	60	4	160	15.9035	0.140585	9.09885	0.0120566	82.7891	12.319	3121.68	366.66	46.2688	0.251202	796.326	1.06128	0.250628	0.140816	1.6903	0.874782	0.874743	-0.492324	0.973584	0.996136	0.972159	0.250126	0.236489	6.64207	3.20282	17.2386	12.3565	0.536008	142.734	775.29	1917.97	0.29069	0.0704042	47.9514	0.0182471	28.7438	135.944
301	0	0	0	16664912	1.73901	1.42514	174	52.7221	8.65906	52	1	173	15.8357	0.150444	8.70268	0.0135694	75.7366	9.57139	1938.67	251.311	35.6087	0.183195	462.443	1.06128	0.183165	0.186838	1.64323	0.908423	0.908421	-0.463517	0.960139	0.997182	0.979649	0.183139	0.305532	5.8452	3.1494	11.5698	9.5718	0.414119	264.328	3340.95	5071	0.243902	0.0807663	32.9333	0.0240945	14.1602	253.08
302	0	1	0	3251751	1.68265	1.5881	140	52.8928	6.69313	51	7	133	15.9568	0.185069	7.79244	0.0173898	60.7221	11.7329	2864.28	339.621	44.0085	0.280693	565.583	1.06128	0.27721	0.159594	1.8337	0.861975	0.861743	-0.410884	0.94638	0.995686	0.969238	0.274163	0.294704	6.53273	3.45282	14.0217	11.7611	0.552673	171.268	849.343	1935.61	0.265248	0.0702797	48.5465	0.0155417	30.0765	165.222
303	0	1	0	4137207	1.91335	1.18251	228	53.575	16.1039	40	7	221	15.5896	0.133872	8.48255	0.0111717	71.9536	7.08959	2237.04	222.496	26.315	0.103964	309.394	1.06128	0.103964	0.250174	1.8347	0.948018	0.948018	-0.392887	0.951486	0.998401	0.988448	0.103964	0.413609	4.4197	3.45282	9.86339	7.0705	0.316024	249.459	370.26	533.548	0.159708	0.187375	42.3256	0.026463	20.9893	217.929
304	0	0	0	1402186	1.76014	1.28768	109	36.7542	8.87154	32	1	108	15.3448	0.13919	8.77317	0.0153472	76.9684	12.3762	4216.87	421.405	46.6657	0.249403	1477.2	1.06128	0.248378	0.113704	1.8962	0.875982	0.875913	-0.565967	0.9831	0.996164	0.972414	0.247482	0.219017	6.30232	3.625	17.2031	12.3129	0.522261	83.6735	254.683	802.416	0.270681	0.132108	48.0155	0.0298504	30.0401	77.2978
305	0	0	0	2578560	1.58784	1.5696	247	82.7341	7.11432	81	33	214	15.9687	0.179042	8.04226	0.0199912	64.6779	6.13544	797.16	124.907	22.4077	0.173709	155.89	1.06128	0.17351	0.293495	1.2687	0.913278	0.913265	-0.338951	0.91923	0.997328	0.980723	0.173336	0.450568	4.74058	2.64678	6.62635	6.15338	0.325839	231.679	613.151	482.247	0.189555	0.0857332	36.7452	0.0103195	14.2881	213.858
306	0	1	0	3226792	1.85832	1.3976	176	67.1307	9.71572	67	6	170	15.9229	0.144449	9.03018	0.0122724	81.5442	12.8138	3390.27	389.41	48.164	0.226479	755.762	1.06128	0.226003	0.156902	1.87675	0.887078	0.887046	-0.432552	0.961965	0.996516	0.974894	0.225587	0.278994	6.76051	3.45282	16.7181	12.837	0.493688	116.171	687.154	1400.95	0.263252	0.079916	51.2678	0.014805	28.8556	107.725
307	0	0	0	1256805	1.59282	1.57548	114	56.2666	6.64638	56	15	99	15.9681	0.175912	8.1749	0.0175095	66.8289	16.292	5551	563.864	61.7298	0.328454	1345.32	1.54879	0.320619	0.111338	2.14314	0.840997	0.840474	-0.418925	0.958655	0.994958	0.964463	0.313763	0.197526	7.65794	3.625	23.1169	16.3414	0.573363	121.825	300.525	857.407	0.261137	0.0792448	75.3654	0.00944194	48.384	116.561
308	0	1	0	4096727	1.643	1.34249	180	36.1413	9.13954	32	1	179	15.0733	0.145969	8.65182	0.0140677	74.854	5.50328	948.568	126.051	20.1393	0.170669	231.436	1.06128	0.170113	0.214716	1.36019	0.915036	0.914999	-0.453858	0.966609	0.997375	0.981105	0.169627	0.305092	4.21403	2.95282	6.01638	5.52594	0.427585	600.101	860.204	1285.87	0.161865	0.173692	23.3317	0.0422974	13.3239	589.624
309	0	0	1	7285605	1.71341	1.29562	193	100.236	10.4025	99	26	167	15.9687	0.131704	9.32091	0.0112689	86.8793	17.9387	6212.29	631.055	67.9978	0.24147	1259.73	1.06128	0.240696	0.138847	1.81119	0.879781	0.879729	-0.532421	0.972889	0.996286	0.973265	0.240019	0.235913	8.12195	3.57782	26.6793	17.954	0.485181	210.273	1501.43	2988.43	0.261592	0.0384006	86.0929	0.00660656	45.4274	200.841
310	0	1	0	1771428	1.65595	1.2983	151	44.4273	10.0124	44	5	146	15.5605	0.131169	9.42388	0.0129232	88.8096	8.73138	1978.34	240.902	32.5271	0.20396	649.421	1.06128	0.202852	0.150503	1.70976	0.898758	0.898685	-0.496167	0.974194	0.996864	0.977473	0.201883	0.225422	5.32969	3.32782	10.7314	8.70886	0.45446	130.831	320.028	670.835	0.229207	0.133808	37.4039	0.0268611	20.8367	121.464
311	0	1	0	5862621	1.67381	1.4074	183	38.6814	8.10455	35	1	182	15.5801	0.159606	8.19267	0.0151446	67.1199	5.4655	784.902	116.229	19.9545	0.178708	205.544	1.06128	0.178124	0.224205	1.35479	0.911035	0.910996	-0.461411	0.959665	0.997251	0.980215	0.177613	0.368722	4.29735	2.90564	5.51037	5.50917	0.41211	243.476	1228.12	1683.13	0.196227	0.154434	22.6826	0.0367319	12.461	232.044
312	1	0	0	3801312	1.74393	1.41608	200	49.5547	8.62194	47	3	197	15.848	0.159821	8.2443	0.0136089	67.9685	6.5739	1064.64	149.653	24.1541	0.181443	243.528	1.06128	0.18131	0.226433	1.60019	0.909367	0.909359	-0.394127	0.941042	0.997209	0.979856	0.181193	0.389995	4.77093	3.1494	6.34464	6.58829	0.428291	187.48	786.551	1134.31	0.214891	0.119145	27.6716	0.0266832	15.2803	175.481
313	0	1	0	12211883	1.64736	1.55016	175	52.4065	7.0452	50	5	170	15.9603	0.176524	7.97106	0.017204	63.5379	8.15614	1333.85	191.712	30.1411	0.184686	274.591	1.06128	0.184644	0.234884	1.49699	0.907685	0.907682	-0.379977	0.936107	0.997159	0.979484	0.184607	0.332649	5.46129	3.0244	8.92202	8.16474	0.407154	207.536	2816.28	3386.37	0.228289	0.0702762	33.2883	0.016244	15.4005	194.727
314	0	0	0	641017	1.86074	1.33783	173	66.9581	12.0853	70	5	168	15.7655	0.130526	9.72785	0.0104054	94.6311	14.2434	4679.87	480.65	53.7986	0.247732	1263.31	1.54879	0.243787	0.129495	2.09395	0.878764	0.878501	-0.465674	0.968931	0.996194	0.972956	0.240335	0.25641	6.97041	3.875	18.2162	14.2331	0.501411	122.661	123.449	322.853	0.242811	0.125906	56.4141	0.0177718	35.229	116.185
315	0	1	0	2520483	1.46893	1.51676	175	29.9269	7.71878	26	1	174	14.6138	0.179202	7.7535	0.0170784	60.1167	4.35098	714.256	93.8015	15.7379	0.127032	132.746	1.06128	0.126861	0.28661	1.52433	0.936598	0.936587	-0.296892	0.911916	0.998046	0.985906	0.126711	0.386912	3.71112	3	4.26424	4.36248	0.356067	247.78	513.687	532.167	0.161884	0.210607	20.5668	0.0423236	11.0187	232.33
316	1	0	0	10776859	1.72557	1.24842	216	43.9044	12.884	39	1	215	14.6874	0.130361	9.14764	0.0107335	83.6794	6.07297	1204.61	151.286	22.3247	0.141461	286.746	1.06128	0.141301	0.218122	1.63546	0.929376	0.929366	-0.416564	0.958052	0.997824	0.984302	0.14116	0.3411	4.34221	3.40564	6.45576	6.07631	0.402303	224.535	1695.1	2702.07	0.202649	0.146559	29.3411	0.0318904	15.7567	211.441
317	0	0	0	2853705	1.75083	1.21341	218	83.7829	14.7141	85	26	192	15.9687	0.116689	10.0123	0.00871837	100.246	10.7585	3056.43	334.437	40.34	0.176704	1023.83	1.06128	0.175983	0.144978	1.93925	0.912129	0.912081	-0.494362	0.97391	0.997282	0.980454	0.175352	0.227822	5.86621	3.45282	14.6226	10.7496	0.421721	255.278	398.984	752.449	0.181558	0.0810432	61.5353	0.00921872	31.2578	231.194
318	0	1	0	3881508	1.63339	1.43279	145	52.455	7.93409	51	10	135	15.9622	0.15484	8.57132	0.0150218	73.4676	10.3896	2400.95	291.005	38.8205	0.22639	591.535	1.06128	0.225197	0.161123	1.62378	0.8876	0.887521	-0.483995	0.972211	0.996519	0.974991	0.224153	0.258798	6.05381	3.32782	12.5673	10.424	0.486057	134.979	788.013	1624.57	0.260724	0.0761129	47.2537	0.014761	26.4345	126.43
319	0	1	1	2311399	1.76831	1.34954	157	66.7661	9.38065	67	10	147	15.9602	0.136854	9.21431	0.0118969	84.9036	14.3626	4270.05	465.846	54.408	0.49008	1159.77	1.54879	0.453076	0.0881675	2.19325	0.779629	0.777162	-0.381462	0.94795	0.992511	0.950069	0.420698	0.156041	7.18981	3.45282	20.2121	14.5112	0.686789	70.671	659.85	2689.6	0.391727	0.0647442	56.3728	0.0209425	39.8363	67.6723
320	0	0	0	2022275	1.68601	1.44193	142	57.4093	8.36689	56	8	134	15.9622	0.156672	8.5731	0.0141836	73.4981	13.4027	3949.16	426.583	50.4897	0.269643	902.068	1.06128	0.268112	0.135979	1.87675	0.866199	0.866097	-0.462049	0.968236	0.995854	0.970227	0.266773	0.251403	6.90638	3.70282	16.4451	13.4209	0.532735	133.978	444.101	1132.04	0.263085	0.0785933	55.1337	0.0141339	33.1799	127.691
321	0	0	0	1702255	1.90187	1.22322	212	46.414	13.6244	41	1	211	15.1159	0.125872	9.3079	0.0111639	86.637	6.50804	1426.83	171.58	24.0167	0.141826	319.613	1.06128	0.141008	0.219336	1.64323	0.929632	0.929578	-0.439333	0.96351	0.997819	0.984342	0.140293	0.368529	4.43965	3.5	7.34646	6.55322	0.389167	159.474	271.548	412.819	0.176354	0.215852	30.1843	0.0334809	16.9499	147.439
322	0	1	0	4855252	1.63261	1.45792	99	35.2997	7.602	33	1	98	15.3493	0.157807	8.54859	0.016469	73.0785	13.2376	4286.89	441.146	49.9834	0.320432	1427.34	1.54879	0.315643	0.0995926	1.97305	0.842977	0.842657	-0.522248	0.977975	0.995077	0.964982	0.311452	0.177002	6.69956	3.625	17.8395	13.2752	0.629995	135.761	1091.81	4322.36	0.304743	0.0926211	47.4036	0.0349262	31.5284	131.231
323	0	0	0	1076910	1.21937	1.72708	97	30.2227	4.90251	27	15	82	15.9634	0.224126	6.95032	0.0360174	48.307	5.46915	1234.13	141.166	20.0917	0.172149	210.858	1.06128	0.170228	0.238439	1.7251	0.915206	0.915078	-0.374717	0.934166	0.997354	0.981107	0.168547	0.403121	4.03914	3.20282	6.43355	5.43495	0.384758	222.084	174.942	233.826	0.171759	0.123934	40.7354	0.0117142	20.7326	197.202
324	0	0	0	1479637	1.59448	1.40593	176	36.6681	8.84948	30	3	173	15.4173	0.172763	7.48498	0.0170843	56.0249	5.6128	1358	148.511	20.6067	0.153608	198.481	1.06128	0.152628	0.249355	1.76899	0.923849	0.923784	-0.308112	0.917907	0.997638	0.983052	0.151771	0.365002	4.12129	3.20282	6.46338	5.6497	0.353824	216.681	273.792	317.645	0.156137	0.219366	26.432	0.0352923	14.8929	202.418
325	0	1	1	5990942	1.66851	1.48847	133	58.9063	7.92108	61	10	123	15.9653	0.153435	9.04871	0.0167249	81.8792	15.1259	4569.66	496.033	57.1526	0.280204	1193.9	1.54879	0.27558	0.123491	1.84244	0.862981	0.862672	-0.482702	0.971992	0.995695	0.969431	0.271534	0.204427	7.3874	3.375	22.3095	15.1562	0.547636	164.563	1261.86	3391.24	0.286895	0.0510452	63.51	0.0134333	37.025	157.803
326	0	1	0	2110699	1.58184	1.54877	113	45.2473	6.76043	43	9	104	15.9526	0.177252	7.93937	0.0177269	63.0336	12.6454	3758.2	401.891	47.6532	0.33313	917.907	1.54879	0.325335	0.118237	2.04939	0.838632	0.838112	-0.425518	0.960292	0.994885	0.963938	0.318514	0.222168	6.64836	3.75	15.1147	12.6814	0.601608	121.379	506.44	1572.51	0.304533	0.0680403	55.248	0.0163922	36.6672	116.263
327	0	0	0	1373552	1.6464	1.4129	99	33.6461	6.92107	30	4	95	15.5561	0.164125	8.0469	0.0185432	64.7526	11.0283	3408.3	353.922	41.4339	0.253362	920.666	1.06128	0.253003	0.131326	1.8455	0.873558	0.873534	-0.528817	0.978835	0.996103	0.971892	0.25269	0.265555	5.9905	3.75	13.5005	11.0301	0.514361	142.209	258.201	734.807	0.221905	0.117609	47.6263	0.0207186	30.4748	135.526
328	0	0	0	5073960	1.56821	1.63757	162	59.4871	5.96954	58	15	147	15.9687	0.191831	7.72317	0.0236079	59.6474	9.12568	1554.74	221.486	33.8662	0.217558	297.47	1.06128	0.216043	0.22651	1.43449	0.892231	0.89213	-0.381321	0.936594	0.996655	0.976012	0.214717	0.377279	5.83316	3.0244	10.5837	9.14202	0.439094	197.119	1340.27	1650.9	0.257519	0.0547976	44.3373	0.0120258	21.1418	185.988
329	0	0	0	1908978	1.45849	1.93155	137	33.7862	4.8799	33	3	134	15.8123	0.24188	6.95815	0.0249998	48.4159	5.97877	756.643	121.506	21.9793	0.344699	168.423	1.54879	0.3378	0.204192	1.34299	0.832217	0.83179	-0.414965	0.929619	0.994707	0.962543	0.332077	0.36898	4.68595	2.77178	5.9657	6.07301	0.612539	71.449	793.034	1631.96	0.34623	0.123077	21.4684	0.0521445	13.9649	67.479
330	1	0	0	978435	1.64559	1.57828	133	61.7756	6.48084	59	25	108	15.9687	0.185353	7.6481	0.0185381	58.4935	12.1139	3445.55	375.312	45.5577	0.299814	760.023	1.06128	0.297153	0.135128	1.96126	0.851867	0.851689	-0.425714	0.960339	0.995391	0.967013	0.294826	0.267624	6.52009	3.625	14.6253	12.1514	0.513339	79.7189	243.387	521.315	0.266371	0.102703	64.8448	0.00975375	38.3396	73.4871
331	0	0	0	3149125	1.70787	1.35241	161	52.6109	9.70171	52	3	158	15.7246	0.1408	9.04126	0.011832	81.7443	10.6637	2687.44	311.813	39.9018	0.200318	800.239	1.06128	0.199524	0.146384	1.95104	0.900371	0.900318	-0.442853	0.964287	0.996919	0.97784	0.198829	0.242239	6.03152	3.45282	13.1255	10.6079	0.459207	153.776	559.463	1166.61	0.216832	0.114282	42.4808	0.0232668	23.1583	144.241
332	0	1	1	3306572	1.72296	1.51824	150	49.8787	7.75532	49	4	146	15.8512	0.166959	8.30898	0.0148664	69.0392	10.3173	2383.04	287.853	38.5357	0.219031	545.995	1.06128	0.217956	0.168421	1.70976	0.891201	0.89113	-0.4505	0.965917	0.996632	0.975795	0.217015	0.311113	6.0298	3.45282	11.7704	10.3803	0.464271	196.985	679.766	1236.44	0.207409	0.0949973	41.7547	0.017734	23.02	187.467
333	0	0	0	684165	1.5787	1.59186	160	64.7902	6.81364	63	32	128	15.9687	0.182024	7.91267	0.0177803	62.6104	7.85443	1574.66	200.86	29.164	0.268339	420.005	1.54879	0.262258	0.154847	1.61198	0.869885	0.869479	-0.461052	0.968043	0.99588	0.970928	0.256937	0.254656	5.16914	3.1494	9.04542	7.90317	0.4459	150.427	160.362	248.887	0.204015	0.117516	50.1194	0.0107677	26.3315	141.348
334	0	1	0	4028195	1.79475	1.21467	220	31.9192	12.9401	21	1	219	12.9947	0.140907	8.25201	0.0224495	68.0957	4.46051	954.561	112.189	16.2333	0.0945509	109.927	1.06128	0.0942993	0.369131	1.54948	0.952892	0.952876	-0.283343	0.904061	0.998546	0.989525	0.094079	0.570494	3.53161	3.125	5.62965	4.44521	0.352954	562.102	574.873	766.499	0.143032	0.204842	28.0507	0.0392823	14.2937	546.394
335	0	0	0	1654989	1.47895	1.60502	80	24.8875	5.92009	23	1	79	14.4092	0.187607	7.80166	0.0205024	60.8659	10.6897	3069.36	332.686	40.106	0.230964	1032.92	1.06128	0.229444	0.128623	1.80245	0.885531	0.88543	-0.546504	0.980987	0.996449	0.974523	0.228114	0.228684	5.89269	3.57782	13.6247	10.7218	0.517322	156.781	325.38	949.023	0.25	0.114907	45.02	0.023739	28.6351	149.267
336	0	1	0	1075211	1.70562	1.44744	188	46.8028	8.47017	44	3	185	15.7381	0.161808	8.17726	0.0143476	66.8675	6.61069	1153.72	155.214	24.3432	0.213415	257.633	1.54879	0.207317	0.213907	1.63144	0.897358	0.896951	-0.401822	0.943558	0.996725	0.977033	0.201982	0.364212	4.75094	3.25	6.33759	6.66136	0.481732	97.303	261.358	449.594	0.239136	0.157422	27.3908	0.0283052	17.2809	88.9137
337	0	0	0	2335856	1.4952	1.54809	104	23.4438	6.5898	20	1	103	13.9073	0.179574	7.89684	0.0202967	62.3601	6.90702	1439.97	178.523	25.5423	0.193144	387.087	1.06128	0.192809	0.176013	1.61198	0.903651	0.903629	-0.470198	0.969776	0.997029	0.97858	0.192517	0.263629	4.68278	3.1494	8.2441	6.94972	0.470746	159.975	541.703	1087.91	0.215461	0.165384	29.0061	0.0375651	17.3734	151.782
338	0	0	0	1402950	1.57831	1.85886	121	50.5467	5.19756	49	15	106	15.9684	0.227037	7.15771	0.0215661	51.2329	11.2644	2600.3	317.931	42.2395	0.320192	551.341	1.54879	0.316139	0.145577	1.70573	0.842606	0.842336	-0.421822	0.959383	0.995079	0.964919	0.312592	0.279108	6.40125	3.5	12.8189	11.3619	0.576385	149.29	417.05	950.959	0.263139	0.0750212	54.6612	0.0133353	34.478	143.956
339	0	0	0	4606148	1.58144	1.65337	133	39.8059	6.37223	39	1	132	15.7021	0.187843	7.94002	0.0175864	63.0439	9.34998	1813.55	240.519	34.7785	0.213982	431.07	1.06128	0.213443	0.182133	1.58839	0.893368	0.893332	-0.424079	0.959941	0.996709	0.97629	0.212972	0.301287	5.79582	2.85222	12.6872	9.35463	0.481035	191.599	1071.86	1911.93	0.252806	0.0863369	34.4961	0.023828	18.6469	182.955
340	1	1	0	1285710	1.63897	1.73645	127	66.6132	5.80365	67	24	103	15.9687	0.202383	7.69647	0.0190952	59.2357	15.7915	4829.18	521.267	59.7734	0.355112	977.569	1.54879	0.347852	0.12114	1.8962	0.827284	0.8268	-0.434767	0.962477	0.994547	0.96143	0.3415	0.239968	7.62029	3.57782	21.7938	15.8791	0.576792	139.643	369.187	916.379	0.249956	0.0764714	80.4624	0.0083154	50.9316	134.799
341	0	0	0	5677412	1.81906	1.20125	234	35.213	13.6986	24	1	233	13.2575	0.130634	8.85539	0.0173985	78.4179	4.43418	836.469	104.721	16.102	0.0993474	122.098	1.06128	0.0993474	0.338606	1.47069	0.950326	0.950326	-0.329238	0.928062	0.998472	0.988961	0.0993474	0.532722	3.59307	3.1494	5.12277	4.44655	0.370019	382.364	875.896	1188.27	0.149529	0.192003	25.6062	0.0378363	12.8388	369.282
342	0	1	0	2423161	1.85055	1.21333	237	77.1186	14.2176	73	4	233	15.9232	0.123738	9.41705	0.00830464	88.6808	10.4947	2624.35	304.897	39.2701	0.232152	711.318	1.06128	0.231518	0.144775	1.85316	0.884347	0.884305	-0.458977	0.967635	0.996429	0.974283	0.230962	0.238815	6.00645	3.57782	12.0316	10.5151	0.511468	128.323	484.262	1154.56	0.259334	0.100216	42.1476	0.0209663	25.0968	120.48
343	0	1	1	2660032	1.68229	1.29114	202	39.1766	11.088	31	12	190	15.3509	0.14536	8.38233	0.0454044	70.2634	4.35128	848.624	103.969	15.808	0.114411	115.361	1.06128	0.113338	0.342376	1.55558	0.94351	0.943439	-0.290009	0.908014	0.998241	0.987419	0.112398	0.537884	3.54799	3.20282	5.05044	4.34423	0.393764	307.949	328.049	485.99	0.145184	0.15713	30.8977	0.0301805	17.3752	238.713
344	0	1	0	4808135	1.62634	1.45738	137	32.8763	7.47734	28	1	136	15.2839	0.171496	7.77556	0.0200307	60.4593	7.11024	1597.68	187.798	26.2709	0.15757	352.413	1.06128	0.157276	0.198752	1.61601	0.921411	0.921391	-0.455527	0.966947	0.997576	0.982528	0.157019	0.333986	4.78021	3.45282	7.51004	7.11474	0.377622	188.654	804.37	1158	0.194444	0.151632	29.6065	0.0359654	14.7187	173.432
345	0	0	0	4687155	1.63992	1.61801	171	68.7394	6.42207	68	21	150	15.9687	0.182587	8.00948	0.0186466	64.1518	10.0724	1914.45	259	37.4905	0.190377	381.978	1.06128	0.189829	0.216696	1.63144	0.905177	0.90514	-0.37479	0.934193	0.997072	0.978914	0.18935	0.366835	6.10379	3.1494	11.9521	10.0557	0.379064	140.944	994.254	1136.57	0.225242	0.0668218	51.8979	0.00851881	22.3248	125.915
346	0	0	0	408582	1.18857	2.03852	54	13	3.7128	11	1	53	11.5214	0.281113	6.21241	0.0396211	38.5941	7.0364	1778.52	199.958	26.2369	0.328921	377.532	1.54879	0.302449	0.168007	2.07908	0.853105	0.851423	-0.33394	0.930138	0.994978	0.966687	0.280067	0.317009	4.60026	3.5	8.52267	7.22975	0.589492	116.32	166.177	532.692	0.252469	0.186274	34.1088	0.047009	26.093	111.884
347	0	1	1	7210825	1.50283	1.49717	114	20.8516	6.19354	17	1	113	13.2395	0.180829	7.57578	0.0228266	57.3924	5.06452	887.666	117.772	18.5532	0.210035	189.944	1.06128	0.207153	0.227371	1.64323	0.896904	0.896712	-0.378342	0.93551	0.996773	0.977015	0.20463	0.393541	3.95481	3.0244	5.69326	5.11098	0.536657	210.026	2297.84	4900.69	0.241728	0.1937	22.4051	0.0593523	14.916	204.533
348	0	0	0	1097993	1.71253	1.20195	217	77.7222	13.4888	75	5	212	15.9555	0.119325	9.64268	0.00880235	92.9812	12.192	3480.82	379.117	45.7953	0.218684	900.803	1.06128	0.21774	0.143635	2.02789	0.891287	0.891224	-0.464141	0.960278	0.996637	0.975817	0.216914	0.227412	6.5079	3.57782	15.2194	12.1604	0.465458	97.0291	195.78	430.403	0.240509	0.121814	46.5026	0.0162227	26.6857	88.4927
349	0	0	0	3797970	1.64824	1.53229	199	66.0237	7.80247	63	25	174	15.9687	0.180821	7.75134	0.0176253	60.0833	6.7319	1260.59	161.329	24.7418	0.151148	224.18	1.06128	0.151148	0.255096	1.5832	0.924426	0.924426	-0.384677	0.937792	0.997675	0.983206	0.151148	0.429945	4.79894	3.25	6.44812	6.74914	0.281546	213.772	688.079	615.556	0.176739	0.0923075	38.9488	0.00889621	13.616	193.444
350	0	1	0	4204861	1.75821	1.32473	228	77.1064	9.94809	75	14	214	15.9686	0.138475	9.0086	0.0116339	81.1549	9.05273	1673.95	227.282	33.6363	0.228441	370.831	1.06128	0.227952	0.192221	1.42269	0.886105	0.886073	-0.482272	0.964119	0.996486	0.974677	0.227525	0.307782	5.73116	3.0244	10.9198	9.07046	0.487242	142.047	1059.02	1765.38	0.280428	0.066306	39.8465	0.0164046	21.4554	133.572
351	0	0	0	3009867	1.85945	1.44772	254	78.1881	9.24149	80	1	253	15.8506	0.145966	9.21584	0.013301	84.9317	9.22578	1483.49	219.883	34.1868	0.155792	251.162	1.06128	0.149467	0.297213	1.29229	0.926062	0.925875	-0.447415	0.940119	0.99762	0.983456	0.146204	0.496838	5.86934	2.64678	12.9946	9.21966	0.352892	203.842	642.011	627.968	0.173117	0.143902	27.2633	0.0298515	9.38014	188.036
352	0	1	0	3583201	1.68581	1.34577	157	76.3725	9.53081	76	14	143	15.9686	0.136399	9.31174	0.0120716	86.7085	17.6285	6128.49	620.97	66.8373	0.269748	1427.79	1.06128	0.268598	0.122497	1.98229	0.865893	0.865816	-0.454898	0.96682	0.995852	0.970169	0.267591	0.212463	8.01775	3.45282	27.3379	17.6644	0.523948	104.629	740.569	1878.6	0.282644	0.0606086	74.5869	0.00934454	42.6263	97.8386
353	0	0	0	5256238	1.59711	1.64797	163	59.7462	6.22934	59	2	161	15.9389	0.188699	7.88322	0.0213603	62.1451	12.1032	2547.82	331.567	45.2606	0.168509	392.74	1.06128	0.168217	0.24928	1.43944	0.91594	0.915921	-0.394203	0.941067	0.997408	0.981312	0.167961	0.395704	6.76599	3.1494	15.8823	12.0808	0.383412	113.01	1122.35	1292.64	0.23715	0.0766304	44.3129	0.0124039	19.3786	98.9988
354	0	1	0	3514754	1.57277	1.5256	171	27.9474	6.71737	25	1	170	14.7661	0.178014	7.79501	0.0186923	60.7621	3.90223	425.849	70.8055	14.0148	0.147316	116.854	1.06128	0.146566	0.27642	1.19407	0.926842	0.926792	-0.458721	0.943384	0.997735	0.983723	0.145909	0.382772	3.60784	2.52178	3.91921	3.91439	0.377681	368.544	844.645	858.317	0.146962	0.214413	15.9113	0.0465422	8.21554	354.805
355	0	1	0	17769769	1.65218	1.33784	178	53.0131	10.3487	55	1	177	15.5241	0.132678	9.52589	0.0116605	90.7425	9.56042	2061.67	258.895	35.5748	0.134343	606.652	1.06128	0.134343	0.178556	1.53319	0.932828	0.932828	-0.522883	0.978059	0.997933	0.985073	0.134343	0.273149	5.72743	3.375	11.1065	9.53641	0.309912	340.743	2582.07	3305.27	0.184008	0.116792	32.8828	0.0246498	10.4933	323.556
356	0	1	0	1444597	1.1195	2.24279	63	10.8222	3.26841	9	1	62	10.506	0.331906	5.58496	0.0492138	31.1918	4.36339	783.688	100.024	15.9142	0.214805	129.501	1.54879	0.20821	0.273254	1.60019	0.896977	0.896555	-0.293754	0.910159	0.996705	0.976938	0.202598	0.465478	3.63324	3.07782	4.77641	4.43156	0.549489	183.065	869.052	1795.1	0.224208	0.220203	20.7857	0.0660155	14.5017	178.363
357	0	0	0	1976929	1.73153	1.49388	162	69.4342	8.54289	69	13	149	15.9684	0.159939	8.56609	0.0138863	73.3778	13.8051	3944.75	434.651	52.0245	0.280928	801.712	1.06128	0.278321	0.142602	1.99251	0.861274	0.8611	-0.384325	0.94886	0.995682	0.969104	0.27604	0.239734	7.07874	3.625	17.3211	13.8086	0.552427	150.883	479.567	1159.82	0.264399	0.0677517	59.5138	0.0128447	36.2265	144.573
358	0	1	0	2865893	1.64745	1.40186	100	33.299	7.41052	30	1	99	15.2377	0.156524	8.30806	0.0165573	69.0238	11.6986	3586.34	376.454	43.9759	0.225978	1113.24	1.06128	0.224505	0.129524	1.88854	0.887993	0.887895	-0.528373	0.978778	0.996525	0.975071	0.223216	0.218121	6.2137	3.5	15.7743	11.6929	0.525733	121.198	533.251	1566.12	0.26648	0.103962	47.7559	0.0236564	29.5554	114.131
359	0	1	1	19452165	1.45767	1.38469	191	108.963	8.08936	109	53	138	15.9687	0.144715	8.99831	0.0140798	80.9695	15.3864	4547.28	498.863	58.0018	0.147802	986.498	1.06128	0.147802	0.173771	1.65905	0.926099	0.926099	-0.486445	0.972622	0.997726	0.983578	0.147802	0.241537	7.50863	3.25	23.45	15.3351	0.288645	378.217	2585.47	1925.75	0.144855	0.0469788	91.2207	0.0036945	26.6669	340.495
360	0	1	0	5042074	1.74658	1.28577	114	27.3399	8.98266	21	1	113	13.6821	0.142828	8.51528	0.0175944	72.51	8.14763	2314.89	248.585	30.3731	0.157714	506.452	1.06128	0.157415	0.187936	1.86495	0.921342	0.921322	-0.451541	0.966133	0.997574	0.982513	0.157154	0.340045	4.87516	3.45282	11.0041	8.15432	0.444665	190.973	848.52	1904.94	0.207685	0.153617	38.6482	0.0351637	21.7422	181.055
361	0	1	1	1389404	1.88912	1.13168	234	62.8317	18.4329	55	4	230	15.5083	0.11414	9.68249	0.00876009	93.7507	8.89634	2677.65	279.492	33.2478	0.160918	644.304	1.06128	0.160567	0.176482	1.91821	0.919775	0.919751	-0.469437	0.969635	0.997525	0.982163	0.160261	0.328314	5.12187	3.625	11.7533	8.83484	0.434123	290.229	198.74	435.167	0.178808	0.176057	40.9079	0.0316853	23.4943	279.961
362	0	1	1	4964153	1.84423	1.26845	188	64.3787	11.7521	62	5	183	15.9105	0.130098	9.27175	0.00998076	85.9654	11.1896	2943.74	334.672	41.9609	0.24411	829.253	1.06128	0.242981	0.136166	1.85316	0.878698	0.878622	-0.480138	0.971551	0.996246	0.973015	0.241993	0.236206	6.20818	3.57782	13.3798	11.2089	0.532831	261.828	985.457	2567.82	0.251952	0.0725389	46.0977	0.0196819	28.0149	254.481
363	0	1	0	4493605	1.52455	1.6356	132	27.3431	6.03909	25	1	131	14.9212	0.19493	7.51485	0.0204882	56.473	5.47357	809.792	117.568	19.9995	0.191306	204.068	1.06128	0.188761	0.221285	1.29229	0.906044	0.905874	-0.484081	0.96448	0.99706	0.979055	0.186533	0.365234	4.29714	2.78064	5.91993	5.49698	0.451147	394.029	1135.29	1722.24	0.203246	0.158495	21.8754	0.0461837	12.6419	384.899
364	1	1	1	6905902	1.74331	1.31499	227	40.1487	9.89833	33	6	221	15.5894	0.150661	8.23327	0.0151419	67.7867	3.94535	603.291	82.2133	14.2144	0.119908	110.36	1.06128	0.119696	0.314354	1.32894	0.940188	0.940173	-0.369532	0.932192	0.998156	0.986703	0.11951	0.477084	3.49892	2.7744	4.18382	3.9506	0.341581	350.933	1123.81	1145.84	0.161337	0.194073	20.3802	0.0398185	10.1268	330.668
365	0	1	1	1810964	1.83091	1.2004	189	47.8127	12.8686	42	1	188	15.2539	0.125539	9.12449	0.0102911	83.2564	8.07241	1926.25	226.607	30.0148	0.170567	568.159	1.06128	0.170567	0.16617	1.62378	0.914717	0.914717	-0.525417	0.978394	0.997376	0.981048	0.170567	0.267681	5.01586	3.25	10.4196	8.05707	0.40062	140.873	281.991	498.816	0.206948	0.170644	33.652	0.0281787	18.033	129.898
366	0	1	1	6880497	1.64344	1.30104	146	45.7964	9.69886	43	10	136	15.7639	0.136066	9.06156	0.0134209	82.1118	8.84818	2146.21	252.566	32.9911	0.187789	716.595	1.06128	0.187207	0.150727	1.54948	0.906494	0.906455	-0.575413	0.984039	0.997112	0.979206	0.186698	0.240154	5.30383	3.375	11.1703	8.86374	0.448335	302.088	1047.67	2235.85	0.194239	0.0811132	44.9356	0.0158682	24.1617	284.669
367	0	1	1	2213010	1.4802	1.38891	187	43.3738	8.78162	41	15	172	15.9655	0.154903	8.61223	0.0229929	74.1705	4.41437	618.616	90.4059	15.9734	0.136686	148.061	1.06128	0.135988	0.26963	1.31174	0.932122	0.932076	-0.425729	0.950693	0.997898	0.984898	0.135377	0.396437	3.76645	2.90564	4.34903	4.42457	0.357278	342.037	343.043	386.673	0.139165	0.135016	28.1131	0.0156713	13.8881	310.352
368	0	1	0	5200785	1.59466	1.28064	195	35.2627	10.8373	35	1	194	13.9524	0.126908	9.60134	0.0176838	92.1858	4.911	609.996	99.0754	17.9026	0.209919	193.757	1.06128	0.208945	0.211931	1.31174	0.89569	0.895625	-0.523321	0.958836	0.996772	0.976795	0.208093	0.350877	4.02764	2.77178	5.20918	4.95795	0.559702	178.938	1630.9	3477.45	0.266875	0.178662	20.0891	0.0691645	12.3465	174.328
369	0	1	0	4764422	1.68747	1.43285	127	51.2386	8.01022	50	7	120	15.9245	0.15264	8.78333	0.0146508	77.1469	13.6968	4015.19	438.213	51.625	0.257541	1102.45	1.06128	0.256684	0.127166	1.88441	0.871801	0.871744	-0.485615	0.972484	0.996039	0.971489	0.255934	0.212108	6.9641	3.70282	17.1818	13.7035	0.537351	108.862	958.868	2550.19	0.313975	0.0569817	58.2486	0.0135424	34.7701	101.662
370	0	1	0	1712472	1.70784	1.44766	158	53.8157	7.83311	52	6	152	15.9528	0.161113	8.34333	0.0147346	69.6112	10.2153	2282.42	280.576	38.16	0.257336	488.064	1.06128	0.254929	0.169944	1.83064	0.872937	0.872777	-0.379652	0.947366	0.996044	0.971701	0.252822	0.31076	6.04244	3.5	11.0717	10.199	0.501861	127.586	384.437	792.683	0.25732	0.0917103	43.2456	0.016134	26.2623	120.021
371	0	1	0	2444432	1.33901	1.87766	93	24.6963	4.63728	23	1	92	14.9994	0.238425	6.89355	0.0251791	47.521	7.8789	1448.5	194.738	29.2194	0.263055	359.54	1.54879	0.258959	0.172209	1.64323	0.871203	0.87093	-0.447683	0.95643	0.995959	0.971272	0.255376	0.322256	5.24341	3.0244	9.20929	7.92671	0.549705	94.776	699.889	1587.45	0.295129	0.112884	29.8446	0.0317561	19.208	88.6769
372	0	1	0	9942930	1.33692	1.46319	218	29.5812	6.27722	23	15	203	15.9601	0.183602	7.27996	0.0567034	52.9978	1.87793	119.838	24.0359	6.37599	0.0568679	24.0752	1.06128	0.0550152	0.630077	0.856064	0.972615	0.972609	-0.205191	0.748268	0.999138	0.993901	0.0546819	0.782101	2.51016	2.09192	1.44258	1.86562	0.271672	1307.52	1007.99	591.163	0.0895602	0.16067	16.0102	0.0230497	6.01435	792.576
373	1	0	0	4651296	1.5144	1.5256	126	22.3923	6.62394	18	1	125	13.6029	0.182654	7.61992	0.0218179	58.0633	4.84221	830.934	110.005	17.6837	0.195624	172.999	1.06128	0.192985	0.236748	1.61198	0.903948	0.903772	-0.366389	0.930966	0.996994	0.978587	0.190675	0.384409	3.88653	3.0244	5.20264	4.87797	0.493196	198.55	1324.47	2347.11	0.245051	0.185679	21.9782	0.0534867	14.0583	190.903
374	0	0	0	2518811	1.74242	1.38215	154	36.9649	9.06599	33	1	153	15.1515	0.156549	8.27938	0.0140309	68.5482	7.33211	1709.32	198.2	27.1882	0.218368	397.048	1.06128	0.216711	0.171754	1.88854	0.89192	0.89181	-0.387095	0.949726	0.996643	0.975939	0.215262	0.292353	4.84209	3.28064	8.53908	7.34788	0.493803	127.279	540.305	1126.64	0.251416	0.145742	30.5197	0.0335447	19.1075	119.687
375	0	0	1	3487851	1.58725	1.20865	149	58.046	11.8339	57	3	146	15.771	0.117982	9.84465	0.00994449	96.9171	14.7308	5044.77	510.889	55.707	0.244594	2071.55	1.06128	0.243732	0.106791	1.85729	0.878277	0.87822	-0.642385	0.985285	0.996238	0.972928	0.242978	0.155951	7.04698	3.57782	21.5431	14.7423	0.529524	145.425	577.989	1820.84	0.284883	0.0755383	60.4156	0.0178285	36.8058	138.294
376	0	0	0	2629136	1.4331	1.59418	110	43.5339	5.99302	42	12	98	15.962	0.191003	7.70729	0.0226464	59.4023	10.8456	2790.81	320.114	40.6728	0.288832	749.525	1.06128	0.286288	0.129979	1.87369	0.85728	0.857111	-0.456805	0.967204	0.99556	0.968219	0.284061	0.225017	6.12225	3.57782	12.6636	10.8755	0.546526	117.778	588.859	1490.45	0.289714	0.067795	54.8264	0.0134438	33.9136	111.11
377	0	0	0	10020061	1.70477	1.47949	222	69.5926	7.95816	68	2	220	15.9635	0.163339	8.31581	0.0160768	69.1526	9.63879	1688.33	237.518	35.7889	0.183176	279.035	1.06128	0.182665	0.263587	1.36019	0.908753	0.908719	-0.364617	0.930265	0.997183	0.97971	0.182217	0.4408	6.02395	2.6494	13.838	9.62345	0.411689	128.617	2372.04	2886.12	0.25124	0.0733478	34.7272	0.0162626	16.5156	115.981
378	1	0	0	1549449	1.66527	1.40777	162	51.8687	8.117	49	5	157	15.9455	0.155272	8.47202	0.0146933	71.7752	9.40526	2017.99	251.067	34.9985	0.199135	438.563	1.06128	0.198137	0.190712	1.7021	0.901098	0.901031	-0.436928	0.95371	0.996938	0.977996	0.197263	0.302945	5.76826	3.07782	11.7858	9.37946	0.426764	125.649	303.804	505.559	0.226403	0.114175	37.7827	0.0173732	19.7127	115.499
379	1	1	0	5071652	1.6091	1.28345	119	31.6399	9.0074	28	1	118	14.2797	0.136498	8.93979	0.0156021	79.9199	9.01546	2357.99	267.324	33.6898	0.208489	742.431	1.06128	0.206947	0.148576	1.82035	0.896784	0.896681	-0.498208	0.974513	0.996795	0.977023	0.205598	0.265298	5.28615	3.32782	12.162	9.00134	0.513967	195.64	989.851	2770.31	0.225167	0.146098	39.3115	0.0397428	24.8234	188.572
380	0	1	1	1218023	1.7244	1.2857	139	31.9771	10.349	28	1	138	13.7601	0.135123	9.03221	0.0167756	81.5808	7.54348	1822.55	211.981	28.0287	0.180532	453.326	1.54879	0.176443	0.188304	1.63144	0.91246	0.912187	-0.500614	0.974883	0.997228	0.980441	0.172865	0.342035	4.77654	3.375	9.50346	7.53467	0.49395	164.765	240.193	582.44	0.202424	0.170035	35.3522	0.0334904	21.8233	157.172
381	0	1	1	6267244	1.88369	1.17656	237	85.7671	14.7716	77	13	224	15.9685	0.123113	9.20527	0.00875758	84.737	11.427	3260.65	353.806	42.8523	0.201221	749.603	1.06128	0.201139	0.160046	1.93925	0.899444	0.899439	-0.439759	0.963605	0.996904	0.977652	0.201067	0.290525	6.23907	3.45282	14.7465	11.4227	0.446697	109.797	1012.33	2067.72	0.265354	0.070117	51.1143	0.0134686	27.0929	98.5631
382	0	0	0	1201275	1.65404	1.48148	156	58.1284	7.67438	56	15	141	15.9685	0.168298	8.11312	0.0159433	65.8227	9.91034	2341.36	277.356	37.0789	0.32931	497.436	1.54879	0.317241	0.14812	1.7251	0.843391	0.842586	-0.468814	0.961307	0.99495	0.964885	0.306681	0.256466	5.90862	3.32782	11.7194	9.98999	0.583866	106.02	335.005	840.24	0.279655	0.087635	48.0035	0.0157798	32.5145	100.643
383	0	0	0	1233980	1.46963	1.71805	109	32.1895	6.85426	35	2	107	14.9746	0.182458	8.52563	0.0258152	72.6863	8.98095	1903.31	241.194	33.422	0.177918	590.154	1.06128	0.176808	0.164184	1.54948	0.911781	0.911707	-0.56718	0.977661	0.997264	0.980367	0.175837	0.25282	5.48437	3.25	11.0158	8.97285	0.420434	124.167	239.296	406.561	0.199981	0.159997	34.8897	0.0239991	18.193	111.353
384	0	1	0	2881245	1.67582	1.50299	128	58.0735	6.62262	54	25	103	15.9687	0.1768	7.68703	0.0198759	59.0905	11.1272	3211.22	343.721	41.7582	0.272086	643.5	1.06128	0.269945	0.147795	1.8962	0.865385	0.865242	-0.433613	0.962212	0.995817	0.97003	0.268071	0.263787	6.17	3.28064	15.0603	11.1554	0.495693	126.601	683.506	1267.45	0.275536	0.0587868	64.4986	0.00949386	34.994	118.266
385	1	0	0	8799311	1.37463	2.24715	93	46.0023	4.14886	46	12	81	15.9685	0.296631	6.39541	0.0275887	40.9012	15.8778	4784.37	518.871	60.0099	0.283057	799.395	1.06128	0.281485	0.151804	1.83214	0.859512	0.859415	-0.392783	0.951456	0.995648	0.968741	0.280178	0.281514	7.69389	3.45282	22.5851	15.9086	0.53058	168.871	2353.5	4558.87	0.308884	0.036488	74.5323	0.00880801	41.093	161.701
386	0	1	1	4468827	1.69165	1.1746	157	51.073	13.5215	55	1	156	14.7519	0.108872	10.4692	0.0106273	109.604	12.1714	3612.61	392.768	45.8237	0.210616	1303.26	1.06128	0.209736	0.129854	1.82191	0.895279	0.89522	-0.546547	0.980992	0.996761	0.976706	0.208965	0.211546	6.27021	3.32782	18.2385	12.1882	0.532542	174.346	835.168	2391.92	0.273092	0.0909561	52.7969	0.021806	31.9584	167.387
387	0	1	0	2450071	1.53797	1.36407	113	26.7495	8.25396	25	1	112	13.5982	0.146531	8.71713	0.0216072	75.9884	7.72027	1812.11	214.867	28.6933	0.18219	495.098	1.06128	0.181281	0.178837	1.62378	0.909511	0.909451	-0.509567	0.976212	0.997198	0.979868	0.180485	0.323986	4.86502	3.125	10.4225	7.75446	0.511824	285.026	500.643	1289.92	0.201969	0.130742	37.3276	0.0297374	23.2082	277.944
388	0	0	0	1280604	1.74432	1.43193	149	49.4722	8.94727	47	8	141	15.9322	0.158066	8.37471	0.0144225	70.1358	9.78942	2642.25	289.245	36.5577	0.199115	589.812	1.06128	0.199115	0.166697	1.93001	0.900442	0.900442	-0.423772	0.959865	0.996937	0.977876	0.199115	0.280169	5.72325	3.75	10.4949	9.80957	0.446282	172.394	233.813	454.32	0.204441	0.115345	42.1828	0.0181742	22.7325	163.326
389	0	1	0	2805765	1.49467	1.90584	121	62.5728	4.96728	63	20	101	15.9687	0.23445	7.12882	0.0222302	50.8201	16.0986	4763	524.329	60.9457	0.378557	786.596	1.54879	0.362952	0.135006	1.75941	0.821125	0.820084	-0.442384	0.955111	0.994197	0.959845	0.349298	0.266661	7.77933	3.45282	22.9736	16.1884	0.601089	100.915	882.513	2075.42	0.320899	0.0528355	77.8376	0.00926998	49.0517	95.6897
390	1	1	0	2160429	1.74814	1.49086	159	51.7469	7.94912	50	1	158	15.8598	0.165574	8.30791	0.0144502	69.0214	10.6984	2439	298.031	40.1233	0.383229	497.185	1.54879	0.365799	0.138355	1.9418	0.820005	0.818843	-0.333043	0.929746	0.994128	0.959549	0.350548	0.270404	6.23201	3.57782	11.3836	10.7772	0.645266	136.179	682.57	2082.59	0.305517	0.0948024	37.0948	0.0361954	25.6748	132.419
391	0	0	0	1895015	1.63228	1.31983	130	34.1282	9.63853	33	1	129	14.2931	0.13683	9.13506	0.0137408	83.4493	8.79849	2176.57	253.734	32.8435	0.213623	688.593	1.06128	0.212313	0.150998	1.83064	0.894062	0.893974	-0.480132	0.97155	0.996715	0.976424	0.211167	0.273988	5.25325	3.45282	11.0525	8.80082	0.518066	144.137	404.186	1071.97	0.23062	0.153175	37.2899	0.031964	23.5381	138.146
392	0	0	0	5159583	1.56519	1.59474	113	38.8199	6.4751	39	1	112	15.6426	0.177576	8.20543	0.0171335	67.329	11.7369	2851.03	341.837	44.0313	0.255638	757.769	1.06128	0.254396	0.139982	1.54948	0.873009	0.872926	-0.535217	0.979641	0.996069	0.971748	0.253309	0.23858	6.46865	3.375	14.9303	11.7609	0.555205	145.7	1195.96	3118.56	0.312995	0.074518	44.6099	0.0224198	27.5771	139.316
393	1	1	1	5965470	1.39633	1.77791	125	53.9723	5.59233	53	16	109	15.9687	0.218638	7.47734	0.0293998	55.9107	11.6704	2777.34	334.982	43.7642	0.275881	596.503	1.06128	0.27313	0.151913	1.72155	0.863894	0.86371	-0.426578	0.960549	0.995759	0.969683	0.270722	0.27313	6.51139	3.57782	13.165	11.7003	0.5168	194.05	1565.04	2896.87	0.278205	0.0473111	58.028	0.0113333	31.3158	186.357
394	0	1	0	10115903	1.7568	1.21483	255	49.6714	14.9098	45	1	254	14.6064	0.124807	9.38711	0.0107955	88.1179	5.43414	1152.01	136.254	19.8603	0.0790958	209.465	1.06128	0.0790958	0.271318	1.47069	0.960452	0.960452	-0.419719	0.958856	0.998783	0.991212	0.0790958	0.417192	4.03571	3.20282	6.22239	5.41184	0.240283	497.82	1244.3	1088.74	0.130232	0.195512	25.1417	0.0311212	7.87199	472.438
395	0	1	1	1945244	1.66652	1.39466	231	48.6636	9.23562	44	6	225	15.8953	0.163171	8.01981	0.0141162	64.3174	4.84328	786.809	104.789	17.6153	0.174239	155.422	1.06128	0.173976	0.250273	1.31174	0.913056	0.913038	-0.491057	0.951749	0.99732	0.980672	0.173746	0.391413	3.98907	2.90564	4.8085	4.87583	0.392579	183.009	447.017	519.376	0.190053	0.179277	21.2132	0.0394425	11.6852	171.736
396	0	1	1	3023779	1.48659	1.67432	83	29.2802	5.59869	27	1	82	15.4479	0.199337	7.51198	0.0220353	56.4299	12.662	3828.56	405.28	47.6693	0.275026	912.186	1.54879	0.269602	0.13248	1.9536	0.866103	0.865741	-0.455251	0.966891	0.995776	0.970104	0.264856	0.236819	6.63285	3.625	15.9757	12.7294	0.57188	153.783	658.998	2060.34	0.277846	0.0888187	46.4709	0.0273734	29.328	147.904
397	0	0	0	1461150	1.79534	1.35382	169	73.1274	9.10454	71	17	152	15.9687	0.143727	8.78156	0.0127407	77.1157	13.5259	3831.6	424.844	50.99	0.314301	875.305	1.54879	0.308644	0.12843	1.8962	0.846621	0.846244	-0.438388	0.963299	0.995172	0.965769	0.303695	0.250133	6.98073	3.70282	16.432	13.5466	0.562734	137.289	358.596	937.384	0.275045	0.0721612	59.8652	0.0127417	36.9934	131.736
398	0	0	0	1488557	1.5166	1.83793	91	32.0418	5.26342	31	2	89	15.5388	0.221663	7.33663	0.0217454	53.8261	11.4836	2912.74	338.851	43.1237	0.309034	748.208	1.54879	0.300477	0.129413	1.8962	0.851188	0.850617	-0.438285	0.963276	0.995257	0.966709	0.29299	0.244035	6.36465	3.45282	14.2135	11.4885	0.583753	77.9519	384.109	1099.88	0.313315	0.0964613	45.5222	0.0200957	30.7647	72.9092
399	0	1	1	11299748	1.50819	1.78064	123	48.5298	5.27317	48	5	118	15.9595	0.2148	7.34857	0.0207204	54.0015	12.7131	3018.52	368.452	47.8856	0.426692	540.992	1.54879	0.404234	0.135696	1.79009	0.801621	0.800129	-0.336034	0.931042	0.993466	0.955335	0.384636	0.261376	6.91173	3.2744	16.7371	12.8173	0.688134	137.927	4167.71	12344.4	0.412554	0.0420255	49.1247	0.019871	34.223	134.413
400	0	1	0	1243098	1.7913	1.23544	255	90.2274	13.6002	85	12	243	15.9653	0.12879	9.17613	0.0119827	84.2014	10.7642	2683.08	311.12	40.3145	0.276774	577.341	1.54879	0.271315	0.153917	1.8455	0.865253	0.864889	-0.41419	0.957437	0.995749	0.969915	0.266537	0.278454	6.16296	3.45282	12.6963	10.8198	0.519545	340.849	293.194	656.624	0.171594	0.116266	44.787	0.0152304	28.4507	334.52
401	0	0	0	808805	1.71753	1.57315	167	46.8607	7.48915	43	10	157	15.9456	0.187036	7.63244	0.0175977	58.2541	6.73073	1217.94	160.906	24.8079	0.214263	260.295	1.06128	0.211065	0.208383	1.54499	0.895001	0.894787	-0.442432	0.955123	0.996708	0.976584	0.208267	0.377998	4.7835	3.1494	6.92562	6.76688	0.426936	142.154	186.977	272.727	0.20864	0.140806	30.1968	0.0219463	16.2858	133.265
402	0	1	0	678214	1.57041	1.59926	115	36.5298	6.59274	35	4	111	15.6137	0.188936	7.6199	0.0217696	58.0629	9.55298	2496.31	278.914	35.8011	0.360927	593.407	1.54879	0.336645	0.128892	1.9536	0.835633	0.834106	-0.419759	0.958866	0.994483	0.962863	0.316266	0.232156	5.66851	3.625	10.6168	9.65519	0.585134	82.4149	180.07	533.82	0.277618	0.139544	38.5851	0.0293582	27.3466	77.9673
403	0	0	0	3483045	1.58502	1.55431	133	53.336	6.5652	51	18	115	15.9687	0.18102	7.81068	0.0188597	61.0067	9.96006	2328.94	278.517	37.2266	0.278793	520.376	1.06128	0.27539	0.155013	1.80245	0.862872	0.862645	-0.416526	0.958043	0.995715	0.969439	0.272413	0.259856	5.90983	3.45282	11.2298	10.0069	0.524877	157.352	862.073	1745.74	0.257964	0.0663245	54.0088	0.0119098	31.912	149.737
404	0	0	0	6852145	1.65201	1.22872	163	48.0502	12.5558	49	1	162	14.8486	0.118795	9.96125	0.0110179	99.2265	10.0115	2719.72	303.227	37.4438	0.148016	851.298	1.06128	0.148016	0.159377	1.67851	0.925992	0.925992	-0.556351	0.982087	0.997723	0.983554	0.148016	0.255129	5.62536	3.45282	13.2693	9.99265	0.386248	343.295	1011.03	1890.99	0.180549	0.128522	41.368	0.0236626	18.9464	331.693
405	0	0	0	3414915	1.70922	1.29048	159	49.4242	10.4741	46	15	144	15.9668	0.137031	8.92088	0.0143114	79.5821	8.00038	2110.24	232.759	29.774	0.183818	534.88	1.06128	0.183517	0.170269	1.7266	0.908292	0.908272	-0.496209	0.974201	0.997172	0.979613	0.183253	0.284843	4.94772	3.32782	10.3295	8.00877	0.43732	138.97	496.675	991.536	0.225316	0.0943804	45.4007	0.0143544	25.2101	122.556
406	1	1	0	1307913	1.46895	1.77878	124	22.621	5.27872	20	1	123	14.2588	0.225743	6.9142	0.0238	47.8061	4.68848	721.904	99.5007	17.0623	0.204836	159.106	1.06128	0.201675	0.23368	1.45734	0.899689	0.899478	-0.383083	0.937226	0.996853	0.977627	0.198909	0.335388	3.91781	2.85222	4.74499	4.74232	0.4663	239.355	397.678	585.529	0.186459	0.199905	19.6772	0.0472152	12.6429	231.414
407	0	1	0	1592140	1.13344	2.55166	67	14.5782	2.86817	14	1	66	12.8508	0.411827	5.18162	0.0429853	26.8492	5.69762	855.581	124.421	20.8998	0.24389	224.77	1.06128	0.241592	0.190094	1.36359	0.879587	0.879434	-0.478776	0.963409	0.996251	0.973182	0.239581	0.33121	4.39409	3.0244	5.60241	5.71456	0.529131	135.22	668.664	1270.37	0.256217	0.181819	20.5443	0.060688	12.3842	129.346
408	0	1	0	2666260	1.63953	1.52542	182	46.5592	7.77351	46	3	179	15.7642	0.167501	8.39119	0.0146032	70.412	6.80932	1068.23	153.473	25.0443	0.190776	260.671	1.06128	0.189271	0.214918	1.41429	0.905616	0.905515	-0.450456	0.957104	0.997067	0.978987	0.187953	0.309271	4.89252	2.85222	7.65414	6.80371	0.439406	210.608	616.982	883.324	0.207786	0.119895	27.4068	0.0246422	14.8739	200.119
409	0	0	0	3852162	1.65572	1.53701	134	55.6822	7.13597	55	8	126	15.9495	0.168642	8.34543	0.015506	69.6462	13.7776	3828.1	430.628	51.9296	0.290621	886.555	1.06128	0.287559	0.131168	1.88854	0.856731	0.856527	-0.471633	0.961914	0.995533	0.968083	0.28488	0.231778	7.06796	3.28064	19.7888	13.8068	0.569971	113.174	943.043	2437.69	0.317122	0.0575143	57.7076	0.0136086	35.7459	107.15
410	0	0	0	1073694	1.61188	1.33898	133	33.6953	8.95483	32	1	132	14.5525	0.141763	8.89599	0.013992	79.1387	7.93849	1824.99	218.668	29.5392	0.2224	542.952	1.06128	0.219996	0.156743	1.72155	0.890403	0.890242	-0.483328	0.972098	0.996582	0.975583	0.217892	0.2777	4.9994	3.375	9.62104	7.97142	0.514657	90.9086	242.712	594.963	0.257681	0.17219	32.6884	0.0364687	20.6141	84.5944
411	0	1	1	1842885	1.52925	1.75562	157	77.8378	5.8846	77	45	112	15.9687	0.210223	7.44431	0.0226812	55.4178	9.39267	2113.87	255.105	34.9725	0.199273	437.646	1.06128	0.198713	0.19072	1.71174	0.900736	0.900699	-0.423374	0.959767	0.996935	0.977927	0.198224	0.350301	5.7199	3.2744	11.0332	9.41813	0.310588	256.16	374.17	346.203	0.165463	0.0839983	75.5055	0.00421413	28.2256	238.106
412	0	1	0	2014555	1.5014	1.43193	206	44.9387	8.51283	46	8	198	15.7289	0.146669	8.9609	0.0160299	80.2977	4.68142	540.688	88.777	16.9407	0.156868	158.76	1.06128	0.15637	0.247423	1.08181	0.921898	0.921865	-0.54522	0.963032	0.997587	0.982631	0.155935	0.353139	4.0087	2.21692	6.02334	4.71524	0.375234	154.959	447.397	461.83	0.193429	0.1681	21.4497	0.0298136	10.5374	140.472
413	0	1	0	3677274	1.70344	1.31343	160	36.8632	9.27784	29	6	154	15.5249	0.151693	8.05484	0.0186796	64.8805	6.02043	1474.21	163.941	22.1545	0.112684	250.538	1.06128	0.112684	0.246169	1.65905	0.943658	0.943658	-0.400922	0.953825	0.998266	0.98748	0.112684	0.38196	4.20487	3.40564	7.15228	6.0456	0.276271	290.992	417.959	469.79	0.141273	0.168721	32.0677	0.02082	14.1113	261.39
414	0	1	0	2115990	1.71626	1.53918	226	86.4632	8.15787	83	34	192	15.9687	0.174296	7.94669	0.0159105	63.1499	8.03304	1431.43	193.713	29.7195	0.220407	257.411	1.06128	0.219676	0.230393	1.64323	0.890284	0.890235	-0.30156	0.914462	0.99661	0.9756	0.219036	0.340241	5.3912	3.2744	7.76838	8.06544	0.42036	227.421	560.516	659.428	0.193583	0.083995	47.408	0.0102267	23.0514	216.376
415	0	1	1	2199680	1.72049	1.24615	165	39.5881	13.3522	43	1	164	13.3882	0.119169	10.0731	0.0464066	101.466	8.40298	2126.17	243.564	31.3158	0.170215	493.416	1.06128	0.169228	0.196656	1.87675	0.91555	0.915485	-0.422696	0.9596	0.997383	0.981208	0.168365	0.352182	5.05753	3.45282	10.7786	8.39537	0.527091	179.669	465.639	1165.87	0.234172	0.119468	43.2966	0.0231067	27.6721	173.04
416	0	1	0	9556890	1.57252	1.37144	208	62.6095	8.84108	62	17	191	15.9687	0.145156	8.84437	0.0137944	78.2228	6.71973	997.104	149.403	24.671	0.147852	288.619	1.06128	0.147745	0.215666	1.29229	0.926145	0.926138	-0.520011	0.970945	0.997725	0.983585	0.147651	0.31923	4.83653	2.64678	8.42976	6.72116	0.321828	265.574	1581.39	1647.65	0.193318	0.0739181	34.8339	0.01265	13.4477	245.672
417	0	1	0	11823600	1.53704	1.50619	121	33.8986	7.58291	34	1	120	14.9236	0.163277	8.54386	0.0153897	72.9975	8.14866	1808.92	221.221	30.2944	0.193581	561.554	1.06128	0.19301	0.158885	1.72155	0.90359	0.903552	-0.47854	0.971273	0.997023	0.978561	0.19251	0.256814	5.11275	3.28064	10.0046	8.16627	0.514829	266.843	2606.69	6127.84	0.254832	0.114069	33.5883	0.0366825	18.6375	259.662
418	1	1	1	1240065	1.68157	1.28974	184	60.4538	10.0672	57	26	158	15.9687	0.138286	9.04716	0.0143205	81.8511	6.52208	1323.57	165.879	24.1204	0.235085	338.578	1.54879	0.229223	0.17918	1.7646	0.886365	0.885974	-0.398044	0.953001	0.996391	0.974596	0.224095	0.308353	4.53109	3.375	7.12922	6.61858	0.465545	152.81	245.682	455.007	0.198654	0.121216	42.4385	0.0133944	25.3486	141.594
419	0	1	0	3997125	1.78169	1.25275	223	89.3907	12.808	87	17	206	15.9687	0.125857	9.49069	0.00910903	90.0732	12.4927	3391.09	382.51	46.9092	0.19847	870.959	1.06128	0.198341	0.152502	1.88441	0.900851	0.900842	-0.490147	0.965667	0.996947	0.977964	0.198229	0.250997	6.64491	3.45282	16.2037	12.5037	0.42529	232.905	690.301	1256.64	0.210338	0.0678515	55.4245	0.0106228	26.7509	221.722
420	0	0	0	8701590	1.73003	1.40541	155	62.0359	9.07021	59	15	140	15.9687	0.152706	8.57229	0.0136206	73.4841	11.9743	3419.43	372.286	44.9284	0.177983	895.055	1.06128	0.177924	0.154156	1.8962	0.911048	0.911044	-0.477939	0.971168	0.997262	0.980231	0.177873	0.257401	6.41889	3.57782	14.9449	11.9739	0.355313	171.334	1236.5	1987.2	0.224916	0.0603717	56.3308	0.00923777	23.144	156.352
421	0	1	0	933045	1.54084	1.40096	152	63.9784	7.70894	59	31	121	15.9687	0.169675	7.80507	0.0255076	60.9191	8.9104	2525.94	266.664	33.2675	0.24466	487.005	1.06128	0.242996	0.164833	1.99251	0.878779	0.878669	-0.392873	0.951482	0.996238	0.973019	0.24154	0.326214	5.36255	3.625	10.1484	8.94699	0.453344	178.396	195.916	333.21	0.199179	0.0989831	59.1114	0.00886361	33.0333	168.444
422	0	0	1	1813815	1.43656	1.82411	119	55.096	5.46071	54	26	93	15.9687	0.214084	7.46558	0.0249411	55.7348	10.371	2431.14	293.335	38.7794	0.239698	657.693	1.06128	0.237701	0.147729	1.61198	0.881482	0.881349	-0.511294	0.97646	0.996315	0.973611	0.235955	0.248253	6.01383	3.25	13.1964	10.4076	0.422867	188.783	381.338	558.238	0.192166	0.0893422	65.8577	0.00696434	32.3418	177.154
423	0	1	1	7342725	1.54819	1.46637	147	48.6588	6.77941	46	19	128	15.9687	0.164583	8.24986	0.0180021	68.0602	6.73103	1128.99	158.111	24.807	0.198008	345.486	1.06128	0.197799	0.177768	1.40324	0.901136	0.901122	-0.537935	0.97371	0.996954	0.978025	0.197615	0.281412	4.75517	3.0244	7.50604	6.74863	0.409788	395.193	1453	2009.98	0.189157	0.0665854	41.0453	0.0124776	19.5514	381.016
424	0	1	1	8453250	1.45459	2.03867	142	43.0371	4.3759	42	16	126	15.9687	0.267683	6.613	0.0286845	43.7318	5.45028	596.99	103.163	19.7655	0.125265	139.497	1.06128	0.125265	0.319296	1.19407	0.937367	0.937367	-0.425065	0.933077	0.998073	0.986082	0.125265	0.501365	4.44667	2.64678	5.39311	5.43604	0.242311	213.154	1585	972.68	0.167509	0.0841211	31.8615	0.00878645	9.35272	183.759
425	0	0	0	1261995	1.65975	1.38509	146	75.9408	7.67569	69	54	92	15.9687	0.157807	8.12741	0.0238039	66.0548	8.40127	2642.71	270.776	31.4287	0.185535	446.389	1.06128	0.184302	0.203492	1.92745	0.908054	0.907972	-0.42107	0.959195	0.997147	0.979536	0.183224	0.396959	4.84878	3.45282	12.2287	8.43979	0.305485	223.228	166.903	172.755	0.138024	0.140349	87.1733	0.00379897	35.0453	186.952
426	0	1	0	6929420	1.82916	1.20668	203	95.5382	13.7899	92	13	190	15.9685	0.122254	9.51531	0.00889883	90.5411	17.9141	7032.69	663.648	67.9414	0.204998	1880.38	1.06128	0.20485	0.126774	2.137	0.8976	0.89759	-0.469701	0.969684	0.996846	0.977241	0.20472	0.216401	7.96538	3.75	26.1837	17.8912	0.446254	102.902	1045.79	2349.63	0.2864	0.0526662	72.1981	0.0092461	34.4688	92.0293
427	0	1	0	2882108	1.52399	1.66912	140	39.6517	5.79537	37	7	133	15.9198	0.203948	7.29685	0.020409	53.244	6.92872	1127.11	159.249	25.5264	0.217225	248.049	1.06128	0.216514	0.216563	1.63144	0.891861	0.891814	-0.375349	0.934403	0.996659	0.975951	0.215892	0.385121	4.93645	3.0244	7.2195	6.98207	0.467804	251.061	714.893	1117.95	0.213646	0.100714	30.3519	0.0217095	16.71	242.053
428	0	1	1	2438451	1.57585	1.49411	149	43.9165	7.62251	43	2	147	15.7749	0.163466	8.43421	0.0150045	71.1359	8.76517	1712.36	224.652	32.5617	0.212531	439.691	1.06128	0.212531	0.175044	1.58073	0.893735	0.893735	-0.49722	0.966999	0.99673	0.976385	0.212531	0.288398	5.548	3.2744	9.66221	8.78299	0.465781	190.363	529.884	963.622	0.228736	0.105699	34.1895	0.0223613	18.6912	181.67
429	0	1	0	2268480	1.59356	1.60362	128	64.2837	6.41906	63	27	101	15.9687	0.183172	7.93824	0.0184485	63.0156	13.4125	3948.78	426.935	50.5153	0.254355	943.847	1.06128	0.253216	0.134571	1.91055	0.873582	0.873506	-0.455168	0.966875	0.996088	0.971877	0.25222	0.22942	6.90311	3.75	16.1935	13.4659	0.459415	199.35	504.357	862.27	0.203177	0.0750919	74.8712	0.00673197	38.4749	189.926
430	0	0	0	671670	1.83612	1.23071	207	77.5395	12.779	72	21	186	15.9687	0.131466	9.02105	0.010668	81.3794	10.6178	3137.43	331.806	39.8081	0.219342	896.352	1.06128	0.219342	0.135752	1.97305	0.890329	0.890329	-0.478513	0.971268	0.996626	0.975629	0.219342	0.220116	5.88975	3.625	13.1305	10.6348	0.441205	130.519	114.287	227.321	0.208403	0.127864	51.2715	0.0115647	28.7311	120.169
431	0	1	0	1060561	1.76011	1.25396	184	44.7095	11.5758	40	1	183	15.0505	0.135707	8.84699	0.0108394	78.2692	7.74941	1867.83	215.129	28.7893	0.206243	473	1.06128	0.20409	0.167724	1.8337	0.898314	0.89817	-0.435041	0.96254	0.99683	0.977347	0.202207	0.275135	4.95414	3.45282	8.91431	7.76038	0.494298	181.358	215.051	486.604	0.20273	0.169899	32.4998	0.0384512	20.8989	174.461
432	0	1	0	4299128	1.93172	1.31982	160	68.2633	10.4177	70	1	159	15.8264	0.130635	9.50874	0.0121803	90.4162	17.2153	5900.87	601.957	65.1955	0.208365	1347.06	1.06128	0.208365	0.141552	1.9705	0.895817	0.895817	-0.475835	0.970796	0.996794	0.976848	0.208365	0.25914	7.87341	3.45282	26.6207	17.2158	0.477985	158.445	752.483	1789.9	0.254073	0.0793149	60.9406	0.01782	32.1547	149.843
433	0	0	0	989910	1.68803	1.64036	199	114.492	6.28697	113	65	134	15.9687	0.187422	7.86374	0.0193233	61.8384	12.7142	3042.11	368.561	47.7493	0.276385	512.291	1.06128	0.273772	0.17803	1.64323	0.863549	0.863375	-0.37871	0.947059	0.995751	0.96961	0.271486	0.321317	6.89289	3.375	15.9968	12.7184	0.403454	192.625	291.286	298.156	0.192582	0.0887623	89.1926	0.00483413	39.1924	182.066
434	0	1	1	7159317	1.69735	1.27397	144	39.5987	10.9967	38	1	143	14.4882	0.129946	9.29819	0.0125637	86.4563	8.66553	2436.4	263.749	32.32	0.131644	573.568	1.06128	0.131593	0.18884	1.70976	0.934212	0.934209	-0.515009	0.976985	0.997975	0.985379	0.131547	0.345664	5.07248	3.57782	11.2977	8.67127	0.397335	340.932	1122.67	2121.11	0.171887	0.153511	36.6452	0.0350278	15.8134	330.203
435	0	1	1	3823372	1.63781	1.55342	123	35.7877	6.44484	33	1	122	15.6513	0.187722	7.51199	0.0201476	56.4301	9.19149	2100.5	250.971	34.2361	0.232609	432.77	1.06128	0.231833	0.175402	1.83214	0.884213	0.884161	-0.383456	0.948586	0.996422	0.974249	0.231155	0.285945	5.64999	3.45282	9.90377	9.22465	0.50392	154.789	905.566	1872.45	0.254552	0.106355	33.2851	0.031945	18.9673	147.554
436	0	1	0	2118390	1.54539	1.52863	128	38.129	7.01679	37	2	126	15.662	0.16978	8.25797	0.016701	68.1941	8.96116	1868.16	236.775	33.3857	0.272557	486.568	1.06128	0.269975	0.150776	1.67448	0.865443	0.86527	-0.449598	0.965729	0.99581	0.970031	0.267717	0.257538	5.58806	3.375	9.78846	8.98545	0.557297	172.595	536.165	1313	0.240936	0.110011	34.2864	0.0281767	22.1187	166.743
437	0	0	0	1558050	1.68078	1.32681	203	56.9362	9.34763	50	28	175	15.9687	0.15077	8.24857	0.019889	68.039	4.60706	860.89	107.855	16.7881	0.158436	145.49	1.06128	0.156778	0.279437	1.56894	0.921887	0.921777	-0.324795	0.92604	0.997565	0.982599	0.155328	0.46006	3.72224	3.07782	5.14688	4.61926	0.40467	302.677	260.535	348.822	0.150806	0.121511	36.5915	0.0132137	20.3121	279.015
438	0	1	0	2528070	1.73338	1.18869	193	88.627	13.5627	87	17	176	15.9687	0.116601	9.83744	0.00838588	96.7752	16.5758	6092.66	596.715	62.8367	0.263346	2203.94	1.06128	0.262734	0.103961	1.88854	0.868735	0.868694	-0.579191	0.9844	0.995949	0.970814	0.262199	0.175224	7.58466	3.625	24.7184	16.6007	0.515864	129.719	430.724	1247.44	0.263501	0.0673675	72.1901	0.0104759	42.087	122.314
439	0	0	0	1650648	1.83277	1.23033	207	92.6835	12.5188	90	12	195	15.9676	0.125749	9.39035	0.00922079	88.1786	16.1941	5492.59	557.576	61.2388	0.218691	1235.69	1.06128	0.218691	0.139664	1.80089	0.890654	0.890654	-0.514685	0.97694	0.996636	0.975701	0.218691	0.235755	7.6376	3.625	22.7632	16.2329	0.438778	115.576	294.613	617.056	0.24094	0.0877131	63.7861	0.00972066	31.9276	107.143
440	0	1	0	3266105	1.49389	1.43227	105	45.0951	7.77717	44	7	98	15.9106	0.15219	8.75469	0.0149585	76.6446	15.3433	5450.72	541.198	58.1302	0.313322	2130.49	1.54879	0.307373	0.0938624	1.92235	0.847305	0.846908	-0.574958	0.983995	0.995188	0.965914	0.302168	0.146446	7.23755	3.625	22.3549	15.3851	0.588422	79.2795	628.242	2232.48	0.33136	0.0655468	65.6166	0.0139817	42.9259	73.4317
441	0	0	0	5045430	1.64122	1.60544	132	82.6459	5.67846	81	38	94	15.9687	0.195094	7.47439	0.0204668	55.8665	20.1048	8016.76	756.17	76.4478	0.271585	1403.6	1.06128	0.270873	0.130331	2.11185	0.864682	0.864635	-0.403448	0.954536	0.995823	0.969911	0.270249	0.250572	8.61053	3.75	30.1741	20.0874	0.457817	264.452	1174.57	1726.12	0.211816	0.0441998	109.622	0.0049089	51.7752	253.238
442	0	0	0	11222040	1.72575	1.51449	252	137.55	8.02111	138	56	196	15.9687	0.16331	8.51931	0.0141752	72.5787	15.5761	4267.67	487.619	58.6436	0.119129	545.98	1.06128	0.119129	0.261618	1.49308	0.940435	0.940435	-0.424811	0.950437	0.998167	0.986763	0.119129	0.422058	7.68487	3.07782	24.5912	15.5114	0.233836	299.077	1483.06	813.294	0.132783	0.0673622	81.5907	0.00339204	19.8304	248.485
443	0	1	0	1127623	1.36927	1.51906	73	13.583	5.14556	9	1	72	10.9098	0.195784	7.06842	0.0498041	49.9626	6.05994	1683.38	178.317	22.4458	0.177594	200.179	1.06128	0.174623	0.280182	1.8962	0.913183	0.912985	-0.297036	0.911995	0.997272	0.98063	0.172024	0.492468	4.06811	3.32782	8.41587	6.03819	0.522393	264.944	379.963	935.258	0.180382	0.213929	31.9638	0.0499472	21.1278	259.63
444	0	1	0	1457303	1.48806	1.37532	109	33.2821	8.3002	32	1	108	14.8046	0.143761	9.02707	0.0150776	81.488	10.3464	2712.64	310.09	38.7615	0.214439	1011.97	1.06128	0.213827	0.13011	1.58073	0.893189	0.893148	-0.599842	0.98623	0.996702	0.976248	0.213292	0.189355	5.80239	3.25	14.4472	10.4005	0.482483	153.663	282.083	705.159	0.210385	0.154833	41.1147	0.0290675	24.3102	145.782
445	0	1	1	5175480	1.57038	1.53723	143	60.6727	6.30632	58	34	109	15.9687	0.182921	7.62886	0.0194344	58.1996	7.49596	1641.03	198.643	27.7653	0.182323	410.813	1.06128	0.182125	0.179856	1.70976	0.908971	0.908957	-0.447797	0.96535	0.997195	0.979766	0.181951	0.31393	4.9267	3.57782	7.71323	7.50308	0.315157	294.675	877.517	904.573	0.167499	0.0681717	60.9466	0.0057485	22.7277	272.944
446	0	0	0	1557030	1.57215	1.57445	129	54.4173	6.54438	53	22	107	15.9687	0.178775	7.98357	0.0185083	63.7374	9.9203	2372.04	280.768	37.0657	0.242762	619.747	1.06128	0.241764	0.147919	1.7528	0.879285	0.879218	-0.472529	0.970202	0.996267	0.973148	0.24089	0.245591	5.84143	3.45282	11.5071	10.0126	0.452805	96.2288	343.662	601.021	0.243924	0.0964474	56.2941	0.0096005	29.6123	87.4647
447	0	1	1	1987490	1.3889	1.90172	81	28.65	4.49436	27	4	77	15.6142	0.243396	6.83468	0.0252958	46.7128	10.7405	2674.14	312.397	40.2675	0.302369	691.548	1.06128	0.298896	0.131079	1.92745	0.851131	0.850899	-0.419351	0.958763	0.995353	0.966828	0.295858	0.238373	6.11906	3.45282	12.9305	10.8334	0.598443	106.635	511.554	1505.42	0.308585	0.0802066	44.793	0.0202893	29.7334	101.404
448	1	0	0	2156304	1.70608	1.46812	151	71.9877	7.96159	72	10	141	15.9631	0.154719	8.82758	0.0142582	77.9261	17.3849	5594.7	591.859	65.8866	0.309909	1031.44	1.06128	0.307289	0.130729	1.81425	0.846792	0.846617	-0.47532	0.962693	0.995236	0.965886	0.304996	0.232611	8.05121	3.57782	25.0389	17.4203	0.585005	165.295	556.305	1462.11	0.308889	0.050611	69.5214	0.0111075	42.6303	159.678
449	0	0	0	3402465	1.88421	1.33877	229	84.1404	10.2353	80	24	205	15.9687	0.148791	8.44693	0.0131488	71.3506	9.32475	2088.8	252.125	34.6925	0.192852	404.714	1.06128	0.192398	0.203088	1.7891	0.903877	0.903846	-0.372088	0.944851	0.997034	0.978627	0.192	0.316877	5.72371	3.45282	9.88797	9.34249	0.391816	148.314	631.977	856.648	0.206701	0.0870315	49.5328	0.00965249	24.6894	133.448
450	1	1	0	7168305	1.5973	1.45816	147	86.6136	6.4855	84	46	101	15.9687	0.167871	7.95371	0.018305	63.2614	15.5363	5236.8	530.849	58.6873	0.204466	1160.03	1.06128	0.204323	0.146309	1.92845	0.897862	0.897853	-0.469754	0.969694	0.996855	0.977299	0.204198	0.255906	7.44976	3.75	20.5389	15.5744	0.29915	220.363	1192.07	1314.11	0.177334	0.0617991	100.98	0.00321515	33.5122	202.39
451	1	0	0	1677900	1.78357	1.36218	174	105.112	8.9041	105	43	131	15.9687	0.14095	9.11977	0.0129358	83.1702	20.2733	8030.89	765.216	77.2178	0.37525	1840.3	1.54879	0.362644	0.0971742	2.11185	0.820779	0.819939	-0.444771	0.964703	0.994244	0.959846	0.351614	0.1794	8.62644	3.625	32.0675	20.347	0.564086	100.866	434.855	1065.34	0.302187	0.0581677	104.104	0.00633428	62.4503	95.1193
452	0	0	0	6754302	1.77284	1.48911	138	55.0507	7.57631	55	1	137	15.8334	0.160237	8.55395	0.0151044	73.1701	14.589	4118.45	461.691	55.0346	0.272269	847.748	1.06128	0.270404	0.142186	1.91979	0.865109	0.864984	-0.403826	0.954642	0.995814	0.969976	0.268772	0.24004	7.31241	3.45282	20.0534	14.5895	0.574462	135.059	1714.62	4364.08	0.335001	0.0506165	55.2072	0.0152711	34.167	129.112
453	0	1	0	4681934	1.75689	1.44069	165	57.4359	8.03332	55	10	155	15.9655	0.160909	8.27441	0.0152234	68.4659	9.75668	2109.94	262.752	36.3747	0.236898	437.721	1.06128	0.23613	0.18032	1.67851	0.882063	0.882012	-0.408709	0.955981	0.996356	0.973772	0.235458	0.307139	5.90282	3.45282	10.4229	9.78119	0.496307	160.188	1123.04	2086.81	0.261585	0.0695	43.133	0.0159795	24.1411	152.281
454	0	0	0	5552041	1.6255	1.60476	117	44.9105	6.10919	43	9	108	15.9565	0.188651	7.68455	0.0190129	59.0522	11.3361	2824.53	330.18	42.4463	0.211414	629.785	1.06128	0.211137	0.16702	1.7876	0.894478	0.894459	-0.439036	0.963444	0.996748	0.976543	0.210894	0.303235	6.34404	3.32782	14.4065	11.34	0.454168	176.452	1083.63	1984.3	0.23144	0.0669073	51.1315	0.0118514	26.3226	166.356
455	1	1	0	6149387	1.76689	1.40425	144	56.5264	8.72491	56	1	143	15.8506	0.147558	8.87575	0.0125852	78.7789	14.9508	4579.97	490.95	56.4571	0.258662	1111.94	1.06128	0.257016	0.130827	1.86495	0.871766	0.871657	-0.483108	0.972061	0.996023	0.971461	0.255576	0.221792	7.33446	3.45282	21.3346	14.9703	0.558897	157.332	1297.94	3687.4	0.306286	0.0649171	54.7225	0.0172001	33.7493	151.012
456	0	1	1	540701	1.45803	1.92466	82	27.9187	4.81261	27	1	81	15.3326	0.239128	6.96212	0.0256068	48.4711	11.0736	2921.45	330.855	42.0242	0.812305	708.093	2	0.633081	0.0798873	2.4411	0.711859	0.701319	-0.280052	0.886386	0.987791	0.931612	0.489712	0.160945	6.28979	3.57782	12.8999	11.3972	0.751719	63.9631	201.068	969.082	0.374188	0.128255	39.1735	0.0532749	31.3791	62.0282
457	0	0	0	2281794	1.32347	2.6837	92	40.5489	3.81247	41	2	90	15.9502	0.360908	6.07878	0.0311697	36.9516	16.4392	4601.43	525.049	62.1229	0.264915	620.73	1.06128	0.26311	0.187765	1.41729	0.868746	0.868625	-0.459324	0.959189	0.995927	0.970786	0.261532	0.346679	7.9223	3.1494	26.0393	16.4682	0.541067	124.607	633.616	1297.88	0.272595	0.0693213	58.1464	0.0124497	33.6432	118.171
458	0	1	1	2155887	1.48874	1.204	255	79.5492	15.7391	79	1	254	15.739	0.118508	10.0453	0.0210262	100.908	10.4485	2576.88	302.081	39.1249	0.258988	760.125	1.06128	0.25624	0.132604	1.7646	0.872338	0.872155	-0.540358	0.974062	0.996019	0.971559	0.253836	0.228647	5.98099	3.32782	13.3199	10.4751	0.561038	73.9535	487.695	1354.11	0.310256	0.129279	38.1472	0.0366995	24.4729	68.4115
459	0	1	0	3314924	1.52524	1.40445	102	35.9784	7.66989	34	2	100	15.4086	0.150623	8.68313	0.0156116	75.3967	12.5613	3956.08	413.004	47.3536	0.277023	1453.27	1.06128	0.274133	0.107992	1.83626	0.863415	0.863223	-0.569344	0.983442	0.995742	0.969573	0.271604	0.18909	6.46257	3.5	17.5344	12.5937	0.562824	143.066	642.126	2158.71	0.28628	0.0880107	50.7326	0.0239224	32.4595	137.097
460	0	1	1	2410770	1.33934	1.93834	100	52.0636	4.91104	52	16	84	15.9687	0.240316	7.2095	0.033257	51.9769	17.2297	5587.43	587.69	65.3209	0.338718	1018.11	1.54879	0.331015	0.127474	1.91979	0.835776	0.835263	-0.414414	0.957496	0.994799	0.963306	0.324275	0.238044	7.99829	3.07782	29.4959	17.2684	0.574255	97.5448	665.305	1614.17	0.307603	0.0596537	78.0287	0.00905714	46.8688	92.0313
461	0	0	0	679466	1.2041	2.41247	81	32.5129	3.35257	32	11	70	15.9555	0.34623	5.7803	0.0321214	33.4119	9.60429	1958.82	253.565	35.9559	0.425613	443.11	1.54879	0.401074	0.133167	1.61445	0.803457	0.801917	-0.464135	0.960277	0.993488	0.955707	0.380507	0.247316	5.89877	3.2744	10.9346	9.67479	0.632719	88.0602	230.005	638.258	0.289362	0.101539	49.4746	0.0159843	35.0872	84.2789
462	1	0	0	2861802	1.34769	1.75123	216	48.7056	6.2003	47	3	213	15.9402	0.241736	6.67171	0.0450719	44.5117	5.89377	855.977	122.662	21.4642	0.141278	109.394	1.06128	0.141098	0.407008	1.34684	0.929481	0.929469	-0.215115	0.832876	0.997827	0.984324	0.140941	0.605374	4.62928	2.85222	5.44408	5.88625	0.352458	185.852	728.03	577.452	0.177286	0.16148	19.8853	0.037071	9.07829	170.17
463	0	1	0	9727170	1.91123	1.18747	239	76.8884	15.9592	68	4	235	15.9542	0.124569	9.12732	0.00885241	83.308	10.779	3154.24	335.198	40.3568	0.165913	741.331	1.06128	0.165808	0.168531	1.96126	0.917114	0.917107	-0.45197	0.966222	0.997448	0.981578	0.165716	0.304033	5.97497	3.625	13.1039	10.7585	0.387702	283.598	1264.18	2317.45	0.198802	0.0762306	46.999	0.0125711	22.5472	267.136
464	0	0	0	2008259	1.34977	2.40737	67	31.7093	3.80402	32	4	63	15.8381	0.325532	6.22427	0.0303844	38.7415	17.6204	5964.26	614.104	66.8969	0.385916	1263.79	1.54879	0.369763	0.106667	1.86495	0.817811	0.816734	-0.465319	0.968863	0.994085	0.959095	0.355628	0.208102	8.06613	3.57782	25.95	17.7258	0.652614	94.0956	543.618	1954.71	0.350587	0.056777	70.2195	0.0134518	48.6339	90.1317
465	1	0	0	649175	1.76526	1.30175	142	52.4855	11.5346	53	3	139	15.5405	0.128172	9.55234	0.0108463	91.2471	13.5897	4657.43	467.478	51.3451	0.262214	1926.93	1.54879	0.256107	0.107022	2.10575	0.872964	0.872557	-0.515334	0.977031	0.995974	0.971612	0.250763	0.162595	6.67672	3.75	18.6081	13.6306	0.522499	74.9689	120.464	363.721	0.255174	0.153601	55.5329	0.01819	36.8101	67.8683
466	1	0	0	32377605	1.8116	1.16256	220	103.112	17.0505	112	17	203	15.9687	0.102274	11.0355	0.0132468	121.782	17.9541	6726.13	659.566	68.106	0.161311	2027.95	1.06128	0.1612	0.134901	1.87675	0.919418	0.919411	-0.564124	0.982911	0.997518	0.98209	0.161103	0.234386	7.86854	3.57782	28.4742	17.9075	0.387124	333.451	4000.74	7072.85	0.207639	0.0426217	71.8971	0.0104747	25.9652	304.402
467	1	1	0	2077230	1.79775	1.40537	145	86.2962	8.69322	86	34	111	15.9687	0.146002	8.99126	0.0131587	80.8427	20.3711	8635.52	792.807	77.6342	0.353606	2626.26	1.54879	0.344173	0.0879866	2.21895	0.829455	0.828857	-0.481349	0.97176	0.994574	0.961863	0.336212	0.162343	8.53258	3.875	30.7262	20.4509	0.579104	135.267	486.947	1425.03	0.278783	0.055131	102.724	0.00690598	62.7306	129.989
468	0	0	0	6053656	1.75598	1.4378	195	48.4287	8.82516	48	1	194	15.6781	0.151551	8.80048	0.0133072	77.4484	7.02077	1096.39	158.794	25.823	0.167341	270.393	1.06128	0.167096	0.222061	1.35479	0.916493	0.916477	-0.522564	0.962638	0.997426	0.981437	0.166881	0.315712	4.97988	3.03064	7.25073	7.02279	0.390776	201.394	1262.93	1582.97	0.213299	0.114116	26.6925	0.0239833	12.9101	188.855
469	0	0	0	894832	1.89973	1.29455	194	52.0537	13.6461	47	1	193	15.057	0.139201	8.70906	0.0099844	75.8477	9.11828	2798.45	286.041	34.0778	0.185395	673.266	1.06128	0.183852	0.161071	1.91055	0.908331	0.908228	-0.473459	0.97037	0.99715	0.979589	0.182502	0.234508	5.28645	3.5	11.9034	9.13794	0.462313	151.422	152.999	341.184	0.218254	0.155725	41.1162	0.027031	25.2214	142.625
470	0	1	0	46759023	1.91266	1.23361	246	71.459	14.6198	71	1	245	15.564	0.119304	9.8743	0.00864685	97.5018	8.92129	1987.12	242.833	33.1364	0.112321	579.593	1.06128	0.112321	0.187996	1.65905	0.943839	0.943839	-0.495817	0.974139	0.998272	0.98752	0.112321	0.296279	5.44714	3.25	10.9535	8.89487	0.282363	484.548	5549.79	6825.98	0.17862	0.0928459	38.1302	0.0163268	13.4016	461.631
471	0	0	0	5478375	1.7657	1.35749	176	66.5436	9.76178	66	3	173	15.9298	0.140165	9.10524	0.0113017	82.9055	13.1682	3516.3	402.666	49.5351	0.248427	824.546	1.06128	0.248148	0.144284	1.92745	0.875973	0.875954	-0.408775	0.955999	0.996178	0.972431	0.247903	0.231465	6.89757	3.45282	17.2112	13.1688	0.535988	144.536	1191.79	2910.13	0.295134	0.0614106	50.795	0.016639	30.317	137.535
472	0	0	0	3449216	1.62525	1.3645	155	41.8199	9.23525	40	1	154	15.305	0.144484	8.87751	0.012522	78.8101	8.30374	1763.32	220.148	30.8635	0.218043	535.721	1.06128	0.217359	0.1533	1.60019	0.891435	0.891389	-0.505712	0.975649	0.996646	0.975857	0.21676	0.23986	5.26394	3.375	9.29207	8.35279	0.51347	142.074	736.02	1662.14	0.271382	0.108099	34.2251	0.0308736	20.6501	134.382
473	0	0	0	13893217	1.66044	1.50835	143	37.9782	6.78051	36	1	142	15.6902	0.169956	8.14581	0.0200822	66.3542	7.89796	1326.83	188.167	29.1733	0.164541	341.429	1.06128	0.164363	0.209453	1.35479	0.917848	0.917836	-0.51568	0.970234	0.997469	0.981739	0.164207	0.32805	5.29108	3.03064	8.87042	7.89265	0.403165	181.293	2580.9	3680.71	0.231159	0.102782	28.7466	0.0294818	13.1949	167.252
474	0	0	0	4105485	1.20646	2.14537	92	36.6613	4.04987	36	15	77	15.9682	0.279658	6.41297	0.0399807	41.1262	8.57773	1721.77	221.661	31.9524	0.321802	424.488	1.54879	0.313919	0.145642	1.70573	0.844338	0.843829	-0.413738	0.957319	0.99506	0.965207	0.30717	0.269753	5.48564	3.25	9.53854	8.67935	0.578381	224.137	1187.54	2720.95	0.274826	0.0543907	51.1911	0.0149329	31.5445	218.471
475	0	1	0	1233985	1.25699	1.81462	73	16.3018	4.4392	15	1	72	12.8484	0.238652	6.88275	0.032928	47.3722	5.8381	1070.81	141.231	21.5101	0.234095	267.237	1.54879	0.227634	0.191469	1.64323	0.88726	0.886829	-0.437388	0.95383	0.996407	0.974779	0.221981	0.331014	4.27783	3.0244	6.85773	5.87024	0.555896	128.078	450.787	1097.68	0.248255	0.204926	24.4949	0.0667892	15.8494	122.981
476	1	1	1	10198134	1.69153	1.21452	192	59.7447	13.2139	59	1	191	15.4691	0.120259	9.71142	0.00907658	94.3118	10.7625	2904.56	325.792	40.2952	0.161907	1005.65	1.06128	0.16186	0.144289	1.65905	0.919078	0.919074	-0.578491	0.984334	0.997509	0.982016	0.16182	0.217782	5.95843	3.57782	13.3763	10.7403	0.391287	310.918	1468.56	2824.63	0.203556	0.115367	40.3186	0.0256908	17.9136	299.103
477	0	1	0	7583364	1.60945	1.44976	187	31.9901	8.31589	29	1	186	14.6807	0.167678	8.03899	0.0175947	64.6254	4.16793	664.1	88.139	15.0413	0.119818	124.835	1.06128	0.119818	0.291203	1.2316	0.940091	0.940091	-0.420636	0.949255	0.998157	0.986687	0.119818	0.415876	3.62545	2.85222	4.24554	4.16524	0.326514	276.73	1658.42	1558.82	0.18073	0.216238	17.9455	0.0453759	7.91352	262.806
478	1	1	0	734383	1.47765	1.48645	121	19.4171	7.45048	14	1	120	12.1582	0.179273	7.6119	0.0316419	57.941	4.90811	1199.03	131.064	17.9839	0.148254	142.466	1.06128	0.147437	0.309568	1.61601	0.926418	0.926363	-0.34249	0.920855	0.99772	0.983627	0.146722	0.506841	3.7186	3.45282	6.02331	4.93615	0.471945	254.831	193.863	356.571	0.171413	0.220661	27.0642	0.0430935	17.6532	248.053
479	1	0	0	1410753	1.86622	1.24968	230	70.7363	12.0543	66	10	220	15.9505	0.133046	8.9533	0.00998305	80.1616	8.66734	1955.28	234.441	32.2127	0.192132	461.366	1.06128	0.192132	0.179256	1.73689	0.903934	0.903934	-0.478724	0.963398	0.997044	0.978652	0.192132	0.303202	5.42251	3.32782	9.84562	8.69386	0.430246	111.443	263.513	458.8	0.231337	0.12335	37.7992	0.0189386	20.7648	101.27
480	0	0	0	3455436	1.62254	1.49657	142	39.0692	6.82044	35	3	139	15.8977	0.179587	7.72303	0.0204978	59.6452	7.66736	1486.12	190.721	28.3504	0.202524	276.331	1.06128	0.2009	0.225763	1.67851	0.89982	0.899712	-0.352109	0.937594	0.996886	0.977696	0.19948	0.39597	5.16806	3.375	7.37819	7.69091	0.437976	202.339	740.352	1136.35	0.214908	0.107566	30.1845	0.0253002	15.764	191.751
481	0	1	0	3350993	1.57062	1.5977	105	34.2809	5.94491	31	5	100	15.838	0.193322	7.39195	0.0219896	54.6409	9.59428	2399.88	274.442	35.8526	0.276843	500.116	1.06128	0.273523	0.157246	1.86495	0.863792	0.863571	-0.409819	0.95628	0.995745	0.969645	0.270618	0.282351	5.72768	3.45282	11.0226	9.66422	0.555459	214.613	811.371	2005.85	0.275314	0.0739831	41.4063	0.0221396	26.1757	208.333
482	0	1	0	2527599	1.61901	1.35897	223	39.6812	11.1171	35	1	222	14.6214	0.152779	8.30672	0.013546	69.0015	5.08938	1042.93	123.478	18.5624	0.124532	173.634	1.06128	0.124362	0.268022	1.55129	0.937848	0.937836	-0.345341	0.934918	0.998084	0.986184	0.124213	0.358529	3.96433	3.15564	5.42008	5.08889	0.374872	236.436	472.557	562.422	0.176393	0.1865	24.6528	0.0382828	13.3345	222.119
483	0	1	0	2208405	1.739	1.32799	151	46.0406	9.49366	42	2	149	15.7373	0.142893	8.73528	0.0127585	76.3051	9.66274	2405.25	278.158	36.1318	0.26718	669.741	1.06128	0.26401	0.136376	1.86189	0.868523	0.868312	-0.459936	0.967824	0.995894	0.970701	0.261236	0.253028	5.69772	3.45282	11.4937	9.73408	0.551475	157.005	464.724	1302.81	0.267727	0.103037	39.3688	0.0301038	25.3952	150.751
484	0	1	1	5144595	1.59995	1.3883	165	57.0114	8.51782	55	15	150	15.9687	0.149826	8.56791	0.0146675	73.4091	8.84834	1936.49	238.061	32.9421	0.235509	509.181	1.06128	0.234409	0.157685	1.72155	0.882979	0.882905	-0.454949	0.96683	0.996378	0.973967	0.233447	0.256646	5.49845	3.45282	9.58052	8.88682	0.486269	410.673	1084.56	2111.97	0.186806	0.0721707	45.3691	0.0143682	25.8836	401.637
485	0	0	0	1601467	1.51851	1.48822	113	27.499	6.00601	23	4	109	15.316	0.183507	7.32875	0.0251642	53.7105	6.08441	1201.46	150.437	22.4087	0.21385	242.363	1.06128	0.212364	0.207908	1.67448	0.894065	0.893966	-0.374083	0.945526	0.996712	0.97642	0.211064	0.362164	4.41061	3.25	6.44502	6.13514	0.473084	133.411	368.685	666.604	0.221096	0.151811	28.0962	0.0342852	17.4698	124.255
486	0	1	1	18997513	1.47161	1.19403	211	55.7893	12.3274	45	2	209	15.9685	0.128116	8.97664	0.104578	80.5801	8.65258	1874.63	227.954	31.9972	0.0765167	225.244	1.06128	0.0765167	0.359132	1.22794	0.961742	0.961742	-0.414322	0.947412	0.998823	0.991498	0.0765167	0.554308	5.50424	2.90564	11.1429	8.61434	0.273457	600.356	1676.11	1677.81	0.116848	0.0849126	39.5058	0.00972112	11.9844	393.082
487	1	1	1	1762303	1.30431	1.91867	74	16.4357	4.68035	14	1	73	12.7229	0.244142	6.87673	0.0296107	47.2895	6.52252	1336.42	166.853	24.1461	0.257268	344.348	1.54879	0.250209	0.17248	1.63144	0.876072	0.875601	-0.449308	0.965668	0.996052	0.972277	0.244033	0.302684	4.52754	3.25	7.48086	6.60128	0.559376	188.235	610.226	1589.61	0.235529	0.173543	27.9907	0.0517992	19.2708	182.773
488	0	1	0	1893864	1.78224	1.42483	177	52.7003	8.84869	52	1	176	15.6102	0.152482	8.66242	0.0131439	75.0376	9.43479	2008.22	251.398	35.113	0.193297	455.064	1.06128	0.192258	0.185827	1.60019	0.904044	0.903975	-0.495225	0.966629	0.997028	0.97865	0.191348	0.32476	5.76383	3.25	11.03	9.42856	0.452188	185.175	418.039	701.111	0.225071	0.106985	36.1665	0.0200689	20.0176	176.406
489	0	0	0	3697755	1.51074	1.76684	187	55.2974	6.11068	54	16	171	15.9687	0.215933	7.23023	0.0206572	52.2763	8.73802	1459.89	206.575	32.2901	0.141235	203.856	1.06128	0.140538	0.334472	1.18089	0.929847	0.929801	-0.342033	0.920646	0.997828	0.984392	0.139928	0.509267	5.7314	2.7744	10.9882	8.72691	0.317963	233.296	815.626	674.542	0.166594	0.109625	31.1208	0.0132959	12.7318	216.082
490	0	1	0	3240285	1.8913	1.22943	184	65.2911	14.5207	58	9	175	15.9537	0.131324	8.92808	0.00939915	79.7107	12.1452	4588.31	430.042	45.776	0.208337	1295.43	1.06128	0.207543	0.128993	2.01966	0.896361	0.896308	-0.573171	0.978393	0.996796	0.976949	0.206848	0.235173	6.15149	3.625	17.3315	12.1381	0.462431	216.557	461.179	1163.41	0.202654	0.0975117	52.582	0.0182161	28.8354	206.462
491	0	1	0	2456244	1.32928	2.36997	75	25.0441	3.8866	24	1	74	15.3769	0.313903	6.24998	0.0317018	39.0622	10.8028	2404.71	299.854	40.4252	0.270609	578.675	1.06128	0.267502	0.150863	1.65503	0.866767	0.86656	-0.490269	0.96569	0.995841	0.970312	0.264783	0.26789	6.23818	3.2744	13.3509	10.8361	0.553001	112.811	634.315	1524.7	0.301498	0.0817729	39.8615	0.0224601	24.2662	106.346
492	0	1	0	1512968	1.77686	1.21513	179	49.6347	12.684	45	1	178	15.3394	0.125409	9.31687	0.00993583	86.804	9.18374	2482.53	274.39	34.3396	0.234006	766.292	1.06128	0.232745	0.137886	1.87675	0.883838	0.883754	-0.488681	0.972992	0.996402	0.974153	0.231642	0.215569	5.38371	3.5	11.533	9.25913	0.517107	120.413	270.969	749.487	0.243112	0.140964	40.3109	0.0279772	26.6899	113.327
493	0	1	1	2394818	1.49209	1.59874	127	21.8333	5.89973	18	1	126	13.7504	0.198859	7.24297	0.0228726	52.4606	4.55229	713.011	98.046	16.528	0.155731	152.697	1.06128	0.155412	0.255283	1.45394	0.922347	0.922326	-0.389364	0.939426	0.997605	0.982735	0.155134	0.380577	3.79878	3.03064	4.52425	4.55024	0.400811	224.87	627.247	775.421	0.19962	0.208417	19.1996	0.0451768	10.3867	213.894
494	1	1	1	6408175	1.66764	1.39883	158	33.8353	8.16846	31	1	157	14.9984	0.153439	8.47353	0.0152497	71.8006	5.92606	951.623	134.545	21.7118	0.149003	273.173	1.06128	0.148509	0.210754	1.37965	0.925828	0.925795	-0.514946	0.970112	0.997708	0.983504	0.148077	0.298041	4.40791	3.1494	6.00747	5.9251	0.351565	178.446	1140.26	1477.06	0.203754	0.153551	24.7228	0.0257037	11.6901	163.473
495	0	1	1	3551048	1.49252	1.48377	121	25.1448	7.00293	22	1	120	14.0215	0.170658	8.01245	0.018581	64.1994	5.93743	1097.71	143.604	21.8539	0.207016	279.115	1.06128	0.203781	0.194287	1.61198	0.898635	0.898433	-0.454681	0.958111	0.99682	0.977393	0.201083	0.317439	4.33071	3.0244	6.90811	5.96345	0.51203	139.152	928.275	1925.48	0.246711	0.160346	25.5023	0.043444	15.8495	132.276
496	0	0	0	1543684	1.57533	1.41973	127	51.1285	7.95658	51	1	126	15.8742	0.153238	8.63022	0.0171676	74.4807	15.2357	4768.05	505.375	57.6829	0.397791	1077.43	1.54879	0.382954	0.106047	1.86339	0.810996	0.810007	-0.472582	0.970212	0.9939	0.957614	0.369972	0.194857	7.44065	3.75	19.5984	15.3261	0.670639	115.211	421.142	1652.33	0.335635	0.0747674	53.9256	0.0231032	38.5295	111.822
497	0	0	0	3236970	1.86214	1.36287	230	82.0963	10.4479	82	19	211	15.9687	0.139713	9.17943	0.0114223	84.2619	9.35598	1847.08	241.8	34.801	0.209302	402.756	1.06128	0.207715	0.193616	1.54948	0.896407	0.896301	-0.435216	0.96258	0.996782	0.976938	0.206326	0.351536	5.78943	2.8994	12.468	9.36556	0.444165	239.621	706.826	1068.42	0.223271	0.0704297	45.4451	0.0127234	23.3686	228.741
498	0	1	0	5272670	1.57397	1.56358	144	38.7957	6.46901	35	11	133	15.9414	0.191869	7.38597	0.0202849	54.5526	5.77909	1078.46	137.382	21.2247	0.212661	226.932	1.06128	0.211593	0.205691	1.6278	0.894381	0.89431	-0.370989	0.944475	0.99673	0.976501	0.21066	0.347611	4.33364	3.20282	5.82735	5.81507	0.459137	278.989	1218.62	1874.34	0.215622	0.0893848	30.7022	0.0215207	17.1985	268.754
499	0	1	0	4634792	1.6427	1.39293	124	33.1624	7.892	30	1	123	15.0325	0.153914	8.43936	0.0153354	71.2229	8.32678	1899.18	228.457	31.0091	0.244381	574.832	1.06128	0.2421	0.144046	1.79585	0.87933	0.879178	-0.464096	0.96863	0.996243	0.973125	0.240105	0.237919	5.20974	3.45282	9.49686	8.35786	0.549789	220.14	1057.58	2872.68	0.238346	0.121836	34.2647	0.0368823	22.4132	213.988
500	1	1	1	4093826	1.61716	1.33449	142	19.8304	7.84518	12	1	141	11.8969	0.162145	7.68716	0.0302373	59.0924	4.0583	754.63	94.8978	14.7074	0.115106	93.1225	1.06128	0.114967	0.381457	1.49308	0.94254	0.94253	-0.290951	0.893392	0.998229	0.987227	0.114845	0.587917	3.40677	3.1494	4.80844	4.05948	0.423292	478.444	954.622	1460.77	0.145739	0.227912	23.635	0.048652	13.8341	468.792
501	0	1	1	2019600	1.51217	1.64278	186	54.5095	6.10732	51	21	165	15.9687	0.199184	7.31156	0.0214728	53.4589	5.14496	685.596	103.72	18.7229	0.199079	140.667	1.06128	0.196264	0.274995	1.34299	0.902337	0.902149	-0.372088	0.933173	0.996941	0.978224	0.193801	0.470317	4.23695	2.97722	4.4141	5.15664	0.398564	183.532	477.203	515.842	0.186661	0.112558	32.3642	0.0144333	16.9829	170.045
502	0	0	0	1855890	1.65421	1.29052	241	71.1755	10.0714	68	23	218	15.9687	0.136405	9.06471	0.0126348	82.1689	5.9918	889.115	130.361	21.9676	0.206479	245.189	1.06128	0.206201	0.198125	1.38604	0.896946	0.896927	-0.533836	0.960908	0.996824	0.977092	0.205958	0.321746	4.53712	2.64678	7.16156	6.02047	0.415917	174.942	425.709	563.683	0.211867	0.10693	31.325	0.0179642	15.559	163.415
503	0	1	1	1803375	1.52953	1.57292	134	37.4982	6.83568	37	4	130	15.6235	0.173294	8.28576	0.0173963	68.6539	7.62225	1343.35	184.455	28.1936	0.210289	380.029	1.06128	0.208921	0.176923	1.38604	0.895768	0.895677	-0.546021	0.974868	0.996767	0.976802	0.207723	0.272404	5.13627	3.1494	8.26567	7.6507	0.461904	149.797	402.8	693.46	0.241333	0.117222	31.7615	0.0255824	18.018	140.58
504	0	1	0	5104845	1.79302	1.24404	200	88.5868	11.673	85	22	178	15.9687	0.128612	9.23364	0.00983797	85.2602	13.8652	4253.13	452.152	52.2909	0.262512	1132.04	1.06128	0.261607	0.124739	1.8962	0.869348	0.869287	-0.486885	0.972696	0.995963	0.970943	0.260814	0.219305	6.99014	3.70282	17.6679	13.8805	0.523303	126.97	1042.42	2579.8	0.292109	0.0523677	64.3625	0.0113306	36.092	119.653
505	0	1	1	1887480	1.42013	1.82604	103	53.8175	5.63523	54	15	88	15.9686	0.220432	7.59681	0.0289255	57.7115	18.54	6819.3	672.314	70.4888	0.37793	1521.22	1.54879	0.360384	0.10252	2.24239	0.822732	0.821563	-0.426925	0.951025	0.99421	0.960152	0.345031	0.189582	8.22303	3.45282	29.6745	18.5872	0.59328	91.8522	491.966	1389.78	0.293248	0.0705935	80.155	0.00947737	50.6604	86.693
506	0	0	0	1507305	1.22567	2.05546	79	41.6593	3.92878	41	16	63	15.9687	0.306329	6.399	0.0402311	40.9472	16.087	5239.93	546.529	60.9613	0.372873	1257.11	1.54879	0.359464	0.105025	1.89464	0.822503	0.821609	-0.474499	0.970557	0.994282	0.960209	0.347731	0.166753	7.64397	3.57782	22.8241	16.0634	0.557028	97.3898	401.871	980.675	0.274805	0.0763947	80.4269	0.00815549	48.7992	92.1948
507	0	1	0	1320355	1.7613	1.42241	172	59.3992	8.2624	58	10	162	15.9608	0.153883	8.63458	0.0143149	74.556	9.78527	2014.73	259.156	36.4469	0.202586	470.163	1.06128	0.202194	0.182417	1.53769	0.898968	0.898942	-0.461231	0.968078	0.996884	0.977538	0.201851	0.31681	5.9185	2.8994	13.43	9.81144	0.417819	152.589	270.121	416.444	0.203925	0.115771	39.7863	0.0150605	19.7011	142.581
508	0	0	0	2041010	1.55791	1.76161	178	50.1527	6.04172	49	13	165	15.9677	0.210387	7.3766	0.0200519	54.4142	5.86408	775.002	120.214	21.4385	0.216179	160.587	1.06128	0.212898	0.263022	1.34299	0.894098	0.893879	-0.365843	0.930751	0.996679	0.976381	0.210027	0.450278	4.59301	2.78064	5.86147	5.89157	0.444145	194.938	585.511	716.528	0.222088	0.0980161	29.0264	0.0205598	15.3324	185.513
509	0	0	1	12092235	1.78392	1.31023	162	63.6176	9.99049	63	1	161	15.8631	0.135064	9.17289	0.0110726	84.1418	14.5948	4433.97	476.369	55.0274	0.19446	1125.42	1.06128	0.19446	0.145741	1.88854	0.90277	0.90277	-0.481441	0.971776	0.997008	0.978393	0.19446	0.24064	7.21731	3.45282	20.6554	14.5729	0.44114	208.556	1974.03	4032.73	0.246444	0.0581744	56.1364	0.0132136	27.7511	197.795
510	0	1	1	5794621	1.66886	1.33173	173	46.4283	10.0665	44	1	172	15.5676	0.138913	9.03959	0.0118539	81.7142	8.1554	1661.61	211.755	30.2492	0.183176	490.574	1.06128	0.183008	0.169679	1.64323	0.908524	0.908513	-0.474516	0.97056	0.997182	0.979668	0.182861	0.255891	5.23611	3.1494	9.74229	8.16527	0.439285	258.278	1039.41	1890.6	0.215758	0.113942	33.3446	0.0274663	17.8363	247.322
511	1	0	0	1521780	1.49283	1.73039	108	54.345	6.46548	55	15	93	15.9684	0.197897	8.15849	0.0265696	66.5609	16.9359	5842.65	592.586	64.1912	0.278912	1259.78	1.06128	0.27619	0.127349	2.04325	0.862358	0.862177	-0.452437	0.966318	0.995713	0.969342	0.27381	0.24932	7.78741	3.5	25.7605	16.9819	0.541332	159.605	332.592	849.51	0.236955	0.0791617	75.9796	0.00988806	44.5677	152.818
512	0	1	1	1037929	1.80329	1.37826	191	60.9795	9.75976	58	4	187	15.9108	0.150712	8.5806	0.0123459	73.6267	9.86434	2314.19	274.078	36.7908	0.21255	470.528	1.06128	0.211062	0.18368	1.83214	0.894717	0.894618	-0.389561	0.950483	0.996732	0.976565	0.209759	0.325149	5.88318	3.375	11.349	9.91776	0.460257	167.532	226.348	404.755	0.203939	0.125513	39.198	0.0189689	22.4159	159.423
513	0	0	0	4245389	1.63684	1.31425	111	47.6346	9.80319	49	1	110	15.3653	0.130049	9.61435	0.012349	92.4357	18.0914	7469.68	693.433	68.79	0.269282	3728.74	1.06128	0.267276	0.0911914	2.13286	0.866696	0.866563	-0.557313	0.982192	0.99586	0.970325	0.265521	0.156654	7.81465	3.75	28.0875	18.163	0.574497	128.871	761.157	2974.16	0.262798	0.0957542	67.6285	0.0213141	42.3749	123.577
514	0	1	0	3194578	1.57767	1.518	118	46.1796	6.72689	44	11	107	15.9558	0.170273	8.21537	0.0177191	67.4923	11.1667	2859.09	329.639	41.8706	0.260863	755.585	1.06128	0.259092	0.13738	1.9705	0.870749	0.870631	-0.420301	0.959002	0.995989	0.971232	0.257543	0.235356	6.2393	3.45282	13.7634	11.2442	0.509543	154.227	672.773	1504.64	0.261403	0.0694717	53.7494	0.0125286	31.1783	146.42
515	0	0	0	1227291	1.6699	1.43873	128	36.3071	7.90818	34	1	127	15.354	0.157102	8.50505	0.015381	72.3358	8.85347	1977.52	241.216	32.9666	0.219018	570.8	1.06128	0.217849	0.154951	1.62378	0.89127	0.891193	-0.508752	0.976094	0.996632	0.975808	0.216826	0.266563	5.45752	3.32782	10.384	8.83898	0.490116	128.8	257.895	580.252	0.237049	0.142608	34.2739	0.0303064	20.8688	121.815
516	0	0	0	1126590	1.51825	1.80293	129	86.2248	5.54731	86	47	82	15.9687	0.209824	7.61609	0.0210257	58.0048	20.6839	8296.69	784.59	78.7196	0.287649	1669.7	1.06128	0.28719	0.118448	2.0806	0.856481	0.856451	-0.437876	0.963184	0.995575	0.968095	0.286788	0.201791	8.73209	3.57782	33.3403	20.7051	0.397013	134.476	250.427	337.938	0.218519	0.0852987	119.539	0.00397479	51.4226	123.791
517	0	1	1	14595435	1.45602	1.55312	164	76.5926	6.20728	75	26	138	15.9687	0.184026	7.86364	0.0250168	61.8369	12.7051	3033.03	368.234	47.6856	0.243687	529.79	1.06128	0.242283	0.184441	1.56128	0.879092	0.878999	-0.408444	0.95591	0.996253	0.973095	0.241055	0.339025	6.88211	2.6494	21.6166	12.7244	0.451607	170.579	3748.59	5081.4	0.280967	0.0391984	65.8902	0.00808596	30.9674	159.782
518	0	0	0	261375	1.13104	3.13438	109	86.7073	2.9639	87	59	50	15.9687	0.473722	5.15937	0.0415381	26.6191	25.3821	11389.1	1032.08	97.2434	0.569106	1439.65	1.54879	0.50813	0.102551	2.39971	0.756098	0.752033	-0.266584	0.893311	0.991327	0.944219	0.454776	0.230691	9.83333	3.70282	42.9863	25.4839	0.468265	155.368	102.506	122.194	0.170917	0.173702	145.027	0.003803	80.492	148.708
519	0	0	0	4276605	1.57961	1.59291	120	50.425	6.17119	48	20	100	15.9687	0.186384	7.73764	0.0199262	59.8711	10.1431	2500.26	291.338	37.9638	0.286067	624.526	1.06128	0.282215	0.139036	1.8455	0.859535	0.859278	-0.44457	0.96466	0.995604	0.968686	0.278844	0.237436	5.91447	3.45282	11.9373	10.2195	0.519497	206.784	1012.25	2112.73	0.247144	0.0612647	59.2143	0.0106277	34.5382	199.089
520	0	1	0	986795	1.77141	1.29118	178	60.6422	11.2786	58	3	175	15.9027	0.132275	9.27239	0.0103984	85.9772	11.4344	3094.02	346.555	42.9071	0.243045	881.481	1.06128	0.240945	0.135216	1.8962	0.879878	0.879738	-0.471621	0.970036	0.996264	0.973252	0.239108	0.212598	6.27192	3.375	15.0358	11.3942	0.499324	136.265	195.683	494.092	0.206911	0.143903	42.8078	0.0221447	26.1399	129.804
521	0	1	0	856545	1.74295	1.45386	145	50.3046	8.17773	45	18	127	15.9687	0.166969	7.92144	0.0170392	62.7493	8.18856	2187.19	237.367	30.4311	0.158151	467.129	1.06128	0.158151	0.184035	1.7891	0.920925	0.920925	-0.453141	0.966462	0.997567	0.982428	0.158151	0.319951	5.08759	3.375	9.96179	8.163	0.28899	180.251	133.85	159.156	0.155788	0.163925	43.1713	0.00920184	18.288	165.737
522	0	1	0	6519431	1.61386	1.60707	134	55.6527	6.65866	56	3	131	15.9467	0.178166	8.2016	0.016965	67.2662	15.684	4523.34	504.02	59.1884	0.214201	811.71	1.06128	0.213965	0.16979	1.70976	0.893057	0.893041	-0.425035	0.960174	0.996705	0.976229	0.213759	0.298466	7.6489	3.45282	22.0517	15.6882	0.476576	273.343	1382.52	2662.91	0.218755	0.066899	52.4971	0.0144069	25.5436	264.471
523	0	1	0	3356933	1.81878	1.08243	239	71.8696	22.5443	67	1	238	14.7556	0.102048	10.4548	0.00769694	109.303	9.94438	3241.03	331.433	37.2977	0.113769	620.419	1.06128	0.113657	0.207125	1.75941	0.94319	0.943183	-0.51393	0.976834	0.99825	0.987373	0.113559	0.392841	5.31207	3.40564	15.3077	9.89012	0.345061	275.024	394.522	701.393	0.154241	0.163742	49.2814	0.0231341	21.2422	261.396
524	1	1	1	1233180	1.51006	1.54946	136	82.0515	7.06493	82	28	108	15.9687	0.171173	8.45883	0.0225056	71.5518	22.1216	9269.78	862.027	84.3321	0.305363	1892.91	1.06128	0.301577	0.112447	2.0688	0.849842	0.84959	-0.452807	0.966394	0.995307	0.966533	0.298265	0.205258	9.04395	3.57782	36.8771	22.1014	0.505054	180.854	293.166	618.688	0.208009	0.0828771	102.309	0.00553679	57.4096	174.28
525	1	0	0	1707733	1.59669	1.61329	114	35.4552	6.39604	33	6	108	15.7687	0.192178	7.54571	0.0201244	56.9377	8.60068	2039.09	237.367	32.0322	0.256002	451.699	1.06128	0.254824	0.158544	1.91665	0.872784	0.872706	-0.385019	0.949079	0.996063	0.971699	0.253793	0.284578	5.37811	3.32782	9.93833	8.59343	0.521342	184.93	404.852	908.286	0.243382	0.0996712	37.5877	0.0250524	22.4097	178.39
526	0	0	0	1069905	1.54593	1.61459	122	24.9021	6.79233	24	1	121	13.9423	0.182728	7.95155	0.0211851	63.2271	5.15396	901.514	119.5	18.8755	0.196235	198.554	1.06128	0.195278	0.23159	1.63144	0.902521	0.902457	-0.385452	0.938065	0.996982	0.978313	0.19444	0.403159	3.99809	3.1494	5.54764	5.19496	0.516575	185.841	334.967	668.602	0.189283	0.215329	22.7966	0.0494154	14.8434	180.693
527	0	1	1	4697355	1.66778	1.53653	162	63.755	7.22903	63	17	145	15.9687	0.168806	8.32581	0.0154394	69.3191	10.4914	2247.54	284.992	39.1573	0.204615	515.524	1.06128	0.204287	0.178374	1.67448	0.897911	0.897889	-0.421757	0.959366	0.996853	0.977305	0.204	0.30829	6.15103	3.2744	12.6101	10.51	0.399502	149.749	969.159	1373.17	0.237814	0.0655462	50.2696	0.0101709	22.4073	138.099
528	0	1	1	42387663	1.84407	1.34221	195	75.7086	10.163	74	1	194	15.9176	0.137402	9.10116	0.0118443	82.8312	14.1496	3847.75	438.153	53.2136	0.159748	732.743	1.06128	0.159736	0.189992	1.61601	0.920134	0.920133	-0.512185	0.969647	0.997542	0.982252	0.159726	0.285135	7.21448	3.57782	17.9348	14.127	0.368474	301.67	6811.82	9804.16	0.229689	0.0497992	50.2107	0.0128481	19.2067	286.338
529	0	0	0	2363085	1.45908	1.8584	143	49.4273	5.31013	48	17	126	15.9687	0.239497	7.13834	0.0259764	50.956	7.19793	1114.7	161.993	26.508	0.206216	228.478	1.06128	0.205562	0.235612	1.31715	0.897328	0.897285	-0.42948	0.951726	0.996828	0.977167	0.204989	0.353326	5.1048	3.0244	7.26703	7.22429	0.383746	211.227	576.542	603.595	0.190156	0.0913036	39.5251	0.011421	17.7366	198.276
530	0	1	0	1638608	1.58181	1.58921	142	36.7872	6.7659	37	1	141	15.407	0.176361	8.18731	0.0165828	67.032	7.52032	1239.03	176.578	27.7719	0.198918	334.928	1.06128	0.198334	0.190139	1.31174	0.900931	0.900892	-0.538451	0.973785	0.996941	0.977969	0.197822	0.290412	5.14163	3.0244	8.32652	7.52783	0.457213	367.929	393.972	628.813	0.181294	0.118783	28.7344	0.0255717	15.9073	358.773
531	1	0	0	1584660	1.71644	1.27167	163	41.9624	11.0419	39	1	162	15.033	0.131928	9.17539	0.0115437	84.1877	8.14154	1989.19	229.438	30.283	0.181871	572.892	1.06128	0.181582	0.16126	1.79939	0.909257	0.909238	-0.51014	0.969299	0.997202	0.979827	0.181329	0.263843	5.05508	3.32782	10.1776	8.16761	0.440898	119.003	298.353	578.014	0.222497	0.174517	32.1018	0.0350387	17.1966	110.584
532	1	1	0	737507	1.50658	1.56255	89	38.4475	6.64264	38	1	88	15.7238	0.171342	8.41305	0.0178921	70.7793	17.4094	6356.17	626.49	66.1177	0.361928	1832.14	1.54879	0.353725	0.0944839	2.15645	0.824504	0.823958	-0.493322	0.966271	0.994443	0.960788	0.346548	0.15311	7.88893	3.75	24.8952	17.3896	0.632919	94.4696	169.679	703.53	0.293071	0.0979507	62.5735	0.0182242	44.2871	90.5911
533	0	1	0	1191360	1.59203	1.48046	154	58.7125	6.8369	55	21	133	15.9687	0.175591	7.7542	0.0183742	60.1276	8.73445	1905.87	232.469	32.4867	0.245107	363.959	1.06128	0.244237	0.191683	1.76814	0.878027	0.877969	-0.368796	0.943718	0.99623	0.972872	0.243475	0.351892	5.5174	3.20282	10.0985	8.82702	0.461264	198.8	284.705	468.529	0.201157	0.0996204	48.6703	0.011375	27.2403	190.329
534	0	0	0	1048346	1.27893	2.22552	67	34.4834	4.19913	34	6	61	15.9458	0.287343	6.55786	0.0338997	43.0056	19.1043	7221.2	701.489	72.76	0.480727	1459.54	1.54879	0.438988	0.0948404	2.19695	0.787339	0.78468	-0.379066	0.947175	0.992664	0.951684	0.403627	0.190032	8.40118	3.625	29.1302	19.1571	0.673672	134.882	287.54	1121.78	0.322871	0.0578933	79.0705	0.0119598	55.5444	131.361
535	0	0	0	2116755	1.32268	1.93422	130	55.0031	5.47946	53	19	111	15.9687	0.223507	7.39965	0.030467	54.7548	10.4532	2175.7	280.384	39.043	0.259467	466.413	1.06128	0.25849	0.170746	1.61198	0.870918	0.870853	-0.44257	0.955158	0.99601	0.97129	0.257635	0.290862	6.18373	3.0244	13.8152	10.4603	0.472368	206.963	533.295	881.455	0.207078	0.0844443	53.6574	0.0110918	27.8481	198.616
536	1	0	0	2799552	1.75519	1.48795	182	48.6063	8.75465	48	1	181	15.6373	0.161963	8.4467	0.0132991	71.3468	7.91908	1576.77	200.273	29.3376	0.211547	358.832	1.06128	0.20855	0.18916	1.67085	0.896224	0.896025	-0.440376	0.954601	0.996749	0.976861	0.205928	0.297752	5.22556	3.40564	7.8935	7.96459	0.479504	132.743	642.062	1127.39	0.252323	0.11601	32.2001	0.0262779	19.2477	124.041
537	0	1	0	5088332	1.72889	1.43891	137	44.2817	7.95867	40	3	134	15.8791	0.165313	8.00527	0.0160155	64.0843	10.2498	2679.11	300.602	38.3337	0.239014	546.811	1.06128	0.237518	0.16551	1.87675	0.88149	0.881391	-0.413812	0.957338	0.996325	0.973626	0.236209	0.276822	5.93426	3.45282	12.1805	10.284	0.51739	342.547	1075.93	2480.53	0.223632	0.0763299	41.867	0.0226098	24.8911	335.029
538	1	1	0	1834015	1.60718	1.82523	113	53.3374	5.69512	52	12	101	15.9678	0.207862	7.46682	0.0238683	55.7533	15.4719	4729.25	507.534	58.4865	0.312237	879.852	1.54879	0.30522	0.136803	1.92745	0.848559	0.848091	-0.398151	0.953032	0.995206	0.966165	0.299081	0.234072	7.55192	3.625	20.5892	15.4785	0.560419	221.864	460.909	1130.2	0.248832	0.0583216	68.7263	0.0111796	41.0669	215.742
539	1	1	1	5606976	1.42946	1.29013	160	39.373	9.74989	33	14	146	15.9564	0.138771	8.65531	0.042897	74.9144	5.38486	1100.48	135.929	19.7587	0.13807	184.885	1.06128	0.137795	0.279015	1.56894	0.931148	0.93113	-0.412361	0.946826	0.997876	0.984692	0.137555	0.477895	3.96251	3.0244	6.85607	5.39367	0.40988	191.844	732.649	1242.78	0.19805	0.108635	34.3076	0.0201949	17.7377	150.272
540	0	0	0	8076360	1.78228	1.401	224	87.7261	8.90537	86	20	204	15.9687	0.152774	8.62047	0.013853	74.3125	10.8005	2292.31	291.332	40.2688	0.159859	404.233	1.06128	0.159796	0.230839	1.53319	0.920113	0.920109	-0.38879	0.950248	0.997541	0.982246	0.15974	0.387508	6.31105	3.375	12.1529	10.7916	0.319082	254.559	1474.62	1525.78	0.193029	0.0613636	48.129	0.00887772	16.5224	236.931
541	0	0	0	3291300	1.47924	1.68348	135	48.5304	7.38296	51	15	120	15.9669	0.181847	8.30444	0.024764	68.9637	9.27121	2254.95	262.456	34.5689	0.184038	586.06	1.06128	0.183255	0.167514	1.89876	0.908503	0.908451	-0.415331	0.957734	0.99717	0.979647	0.18257	0.266354	5.52488	3.45282	11.038	9.2696	0.40259	123.997	560.332	870.51	0.22368	0.0957041	47.5239	0.0155671	22.4589	109.799
542	0	0	0	1507931	1.6692	1.32492	178	47.702	10.5359	49	1	177	15.2736	0.132985	9.4531	0.0112835	89.3611	8.2046	1678.64	213.654	30.4601	0.201313	501.452	1.06128	0.200375	0.164109	1.6278	0.899969	0.899906	-0.478105	0.971197	0.996904	0.977747	0.199555	0.253986	5.24414	3.40564	8.89878	8.21672	0.47007	157.057	308.247	603.665	0.235559	0.12553	34.4824	0.0237641	20.2464	148.89
543	0	0	0	3073260	1.24282	2.27827	117	63.1414	4.29331	63	20	97	15.9687	0.282363	6.58739	0.03762	43.3937	16.7788	4906.65	545.861	63.4933	0.316793	671.286	1.54879	0.311587	0.165636	1.56444	0.845074	0.844727	-0.433411	0.952784	0.995133	0.965437	0.307032	0.316121	8.0021	3.07782	27.6468	16.8458	0.529015	97.0704	985.033	1634.78	0.279909	0.0636726	81.087	0.00749926	44.4558	90.1609
544	0	1	0	4288335	1.55404	1.50473	144	77.8104	7.34001	77	25	119	15.9687	0.166397	8.40649	0.02116	70.669	17.9595	6307.53	635.591	68.2184	0.388916	1301.54	1.54879	0.37536	0.105147	1.90289	0.814564	0.813676	-0.458308	0.967503	0.994036	0.958444	0.36364	0.191399	8.14215	3.57782	26.7654	18.0533	0.629289	104.519	1229.32	3570.5	0.340434	0.0442251	85.8062	0.00885702	56.1291	99.7801
545	0	1	0	5210925	1.43667	1.78693	185	123.648	4.93002	122	100	85	15.9687	0.22352	7.06951	0.0245801	49.9779	8.91818	2062.43	245.741	33.2209	0.229938	508.478	1.06128	0.228952	0.161321	1.8153	0.885688	0.885623	-0.431457	0.96171	0.996464	0.974572	0.228089	0.305055	5.48853	3.45282	9.92278	8.91558	0.219248	415.316	1013.72	531.711	0.126673	0.0765573	123.154	0.0018854	30.5704	381.822
546	0	1	0	13228125	1.61565	1.46754	200	74.8212	7.66419	73	20	180	15.9687	0.161264	8.33744	0.0207058	69.5129	9.43341	1743.71	237.654	35.1065	0.258814	353.329	1.06128	0.257536	0.18919	1.54948	0.871445	0.87136	-0.404306	0.944346	0.99602	0.971399	0.256418	0.331784	5.89681	2.6494	13.7658	9.46588	0.507821	177.25	3863.19	6083.13	0.28502	0.0471961	46.0457	0.0135436	24.9012	168.974
547	0	1	0	14189730	1.70883	1.49308	223	94.0742	7.88371	92	28	195	15.9687	0.164929	8.40614	0.0164065	70.6631	11.0024	2171.83	290.079	41.0738	0.222772	356.461	1.06128	0.221472	0.226441	1.42609	0.889481	0.889394	-0.431777	0.940503	0.996575	0.975406	0.220334	0.402124	6.44215	2.7744	16.1835	11.011	0.451137	214.108	3913.8	4920.31	0.23478	0.0463752	56.399	0.0089272	27.3272	202.945
548	0	1	0	1932093	1.68285	1.3712	170	51.8146	9.74192	52	6	164	15.7115	0.140727	9.17722	0.0119838	84.2214	8.90236	1887.98	237.566	33.1247	0.204179	562.771	1.06128	0.202373	0.159618	1.64323	0.899114	0.898994	-0.489687	0.973157	0.996861	0.977534	0.200793	0.261705	5.50277	3.0244	11.6755	8.87145	0.461594	196.058	366.097	716.96	0.220136	0.104444	38.5628	0.0205798	21.4881	186.679
549	0	1	0	1436812	1.54905	1.57399	101	46.9321	6.25191	45	11	90	15.9596	0.181584	7.92283	0.0183726	62.7713	15.5386	5383.89	539.571	58.8917	0.377917	1492.53	1.54879	0.366427	0.0951402	2.14466	0.818701	0.817935	-0.449561	0.965721	0.994201	0.959414	0.356373	0.169659	7.40628	3.625	21.9774	15.6365	0.610298	211.444	349.739	1170.03	0.247155	0.0668183	69.1557	0.0122342	45.9765	207.029
550	0	0	0	10981703	1.78594	1.35955	152	65.1183	9.56444	65	4	148	15.9199	0.138563	9.18519	0.0118147	84.3678	16.1657	5261.21	549.461	61.1411	0.231397	1297.62	1.06128	0.23098	0.132456	1.86495	0.88458	0.884552	-0.500609	0.974882	0.996441	0.97434	0.230615	0.222822	7.63076	3.57782	23.0918	16.1707	0.51583	116.969	2090.33	5160.95	0.32197	0.0476364	63.6288	0.0131228	35.6856	108.678
551	0	0	0	5365394	1.75799	1.38689	179	66.6186	9.04665	67	2	177	15.9565	0.146165	8.93185	0.0131303	79.778	12.7446	3269.43	379.723	47.8178	0.18663	639.787	1.06128	0.18663	0.182643	1.73689	0.906685	0.906685	-0.455562	0.958318	0.997129	0.979263	0.18663	0.279874	6.81944	3.57782	15.1684	12.7179	0.405506	198.621	1011.2	1586.19	0.217218	0.0772577	44.7365	0.0148981	18.9917	187.318
552	0	0	0	1752615	1.34764	1.85779	158	81.8418	5.30525	79	53	105	15.9687	0.227768	7.12463	0.0335723	50.7603	8.06579	1630.21	206.561	29.9328	0.250184	346.719	1.06128	0.248414	0.181175	1.59253	0.876088	0.87597	-0.429347	0.961212	0.996153	0.972418	0.246865	0.334563	5.28603	3.1494	9.13643	8.12674	0.38901	255.537	432.353	465.861	0.177595	0.0865982	76.207	0.00558292	33.3341	242.831
553	0	0	0	11134603	1.698	1.55197	173	53.8142	7.08362	53	1	172	15.8894	0.172422	8.16493	0.0180152	66.6661	9.77092	1808.55	247.53	36.3325	0.19021	360.15	1.06128	0.189709	0.219114	1.35479	0.905229	0.905196	-0.469556	0.961467	0.997074	0.978927	0.189271	0.374457	6.00778	3.03064	12.0438	9.77924	0.427787	315.047	2439.64	3447.22	0.224922	0.0743676	35.3021	0.0201839	16.9841	303.339
554	1	1	0	11030694	1.70805	1.11649	226	37.0401	16.24	22	1	225	12.6859	0.118838	9.17044	0.0343539	84.097	5.3576	1139.13	138.663	19.6461	0.0942369	156.008	1.06128	0.0942369	0.33526	1.54948	0.952882	0.952882	-0.351481	0.937351	0.99855	0.989529	0.0942369	0.544004	3.88207	3.1494	6.99099	5.34261	0.379672	713.981	1409.82	2389.4	0.147455	0.15005	34.7186	0.0277609	17.4681	699.423
555	0	1	0	7911060	1.52698	1.35703	147	44.4258	9.34474	43	12	135	15.7753	0.14066	9.05849	0.0148836	82.0563	7.72347	1706.22	207.638	28.6497	0.168612	504.31	1.06128	0.168612	0.172777	1.72155	0.915694	0.915694	-0.468262	0.969417	0.997406	0.981265	0.168612	0.274599	4.9506	3.20282	9.60882	7.72186	0.418041	225.078	1185.14	2043.13	0.206827	0.0765615	42.9249	0.0144399	21.405	198.554
556	1	0	1	7648740	1.75386	1.22242	184	79.189	13.429	78	5	179	15.9509	0.119897	9.77916	0.00855847	95.6319	16.6009	6029.53	592.903	62.8688	0.218575	1881.25	1.06128	0.218442	0.120157	1.9418	0.890802	0.890793	-0.537158	0.979879	0.996637	0.97573	0.218324	0.185821	7.63187	3.75	23.4457	16.6435	0.492084	145.369	1192.42	3222.25	0.275562	0.056976	66.8515	0.0130777	36.8063	136.412
557	0	0	0	4791045	1.26392	1.91739	88	42.2163	4.74352	41	15	73	15.9685	0.259828	7.08337	0.0355009	50.1742	13.5865	3956.73	434.203	51.2932	0.351099	1149.13	1.54879	0.341448	0.103779	1.8337	0.830885	0.830241	-0.506211	0.975722	0.994612	0.962169	0.333003	0.170241	6.93308	3.57782	17.8874	13.6913	0.570397	104.322	1196.82	2967.49	0.317915	0.0490639	69.9253	0.0106	41.9348	97.7857
558	0	1	0	891225	1.3093	2.38368	83	48.3402	3.83548	47	18	65	15.9687	0.315167	6.25114	0.0373095	39.0767	19.0916	6823.05	684.362	72.5968	0.397025	1156.36	1.54879	0.373104	0.11843	1.96539	0.817362	0.81584	-0.436203	0.953521	0.993926	0.958808	0.352862	0.22958	8.45828	3.5	29.8054	19.0539	0.568247	99.2448	257.166	597.082	0.264472	0.0871821	95.458	0.0066935	60.3389	93.4267
559	0	1	0	1034808	1.5061	1.59625	141	36.9471	6.52843	37	2	139	15.5619	0.179417	8.19844	0.0174413	67.2144	7.04662	1060.65	158.685	25.985	0.229781	301.11	1.06128	0.228354	0.184475	1.37424	0.886061	0.885966	-0.560733	0.965738	0.996467	0.974643	0.227105	0.284491	4.98763	2.77178	8.44979	7.05591	0.505338	186.402	287.403	522.121	0.207144	0.14048	26.9199	0.0277751	16.1369	179.681
560	0	0	0	3593460	1.35606	1.71511	109	49.3823	5.67492	49	19	90	15.9687	0.200095	7.57633	0.0309926	57.4008	11.6666	3159.9	353.888	43.8663	0.333572	796.593	1.54879	0.326132	0.120067	1.96539	0.838174	0.837678	-0.426969	0.960643	0.994878	0.963846	0.319622	0.207454	6.39209	3.57782	14.0612	11.7306	0.561661	95.9723	924.486	2151.27	0.328056	0.0525814	64.8829	0.0109168	38.7426	89.3828
561	0	1	0	4750789	1.68802	1.50118	137	63.3287	7.72314	64	9	128	15.9625	0.159113	8.71788	0.0149934	76.0015	16.8138	5431.34	571.396	63.6878	0.302988	1107.95	1.06128	0.29953	0.127107	1.86495	0.850811	0.850581	-0.456047	0.967052	0.995343	0.966757	0.296504	0.238965	7.8659	3.75	22.6265	16.8463	0.585287	126.413	1171.42	3215.29	0.315275	0.0497957	68.4766	0.0117386	42.7896	120.707
562	0	1	0	2137873	1.43689	1.82427	67	24.5751	4.95235	23	1	66	14.7384	0.229444	7.18931	0.0265512	51.6861	13.7979	4784.9	474.514	52.0849	0.228869	1612.38	1.06128	0.228256	0.116136	1.98485	0.885974	0.885933	-0.541927	0.980452	0.99648	0.974645	0.22772	0.215802	6.79604	3.625	19.2897	13.8588	0.51303	138.317	413.85	1202.68	0.243599	0.115262	49.0992	0.0246606	27.5605	131.004
563	0	1	0	4968669	1.60066	1.67888	185	32.2573	6.37962	31	1	184	15.2732	0.189592	7.83288	0.0206644	61.354	4.03926	362.414	67.7988	14.4766	0.145751	105.403	1.06128	0.145471	0.298476	1.05056	0.927311	0.927293	-0.545903	0.942001	0.997758	0.98384	0.145225	0.458497	3.77742	2.21692	4.46905	4.05454	0.338735	242.111	1285.9	1041.81	0.178057	0.197453	13.9049	0.0484354	5.67303	227.923
564	0	1	0	4572915	1.63936	1.66467	168	63.1368	6.56678	62	16	152	15.9687	0.182097	7.91246	0.0202392	62.607	9.85539	1886.83	252.738	36.6998	0.235449	350.867	1.06128	0.23264	0.208891	1.63144	0.884148	0.883961	-0.333426	0.929914	0.996382	0.974182	0.230183	0.369438	6.03938	3.1494	11.5349	9.88091	0.463443	204.066	1179.74	1722.51	0.228272	0.063868	46.4831	0.0123395	23.8257	194.179
565	0	1	0	1328102	1.51939	1.96682	108	47.505	4.95167	48	8	100	15.9599	0.248582	7.20723	0.024434	51.9442	14.4842	3871.71	447.884	54.6006	0.271752	736.86	1.54879	0.26746	0.155128	1.58073	0.866985	0.866699	-0.46142	0.968114	0.995825	0.97033	0.263705	0.265119	7.34081	3.375	20.0487	14.5182	0.511211	103.306	329.261	692.054	0.25173	0.0936372	58.4387	0.0118902	32.9086	96.8439
566	0	1	0	2821042	1.73193	1.5946	129	43.9759	7.31249	45	1	128	15.6507	0.169478	8.36316	0.0172756	69.9425	11.6279	2885.1	340.049	43.6037	0.244402	707.405	1.06128	0.241788	0.14849	1.78405	0.879542	0.879367	-0.456581	0.967159	0.996244	0.973164	0.239501	0.267753	6.42929	3.45282	14.2794	11.6234	0.533104	122.327	634.176	1557.81	0.279818	0.0912448	42.579	0.0248951	25.1521	115.726
567	0	0	1	1744455	1.44282	1.93141	129	78.5511	4.40535	78	42	87	15.9687	0.261686	6.72664	0.0278046	45.2477	16.1545	4843.46	529.332	61.2624	0.483556	808.106	1.54879	0.439111	0.118741	1.91825	0.787778	0.784889	-0.352218	0.937637	0.992623	0.951702	0.400922	0.236148	7.80356	3.25	24.941	16.2827	0.593183	98.1646	634.658	1277.54	0.299921	0.0610862	104.377	0.00610066	66.7843	92.9963
568	1	1	0	3170925	1.62246	1.54806	131	65.8856	6.70326	66	21	110	15.9687	0.173212	8.19305	0.0190564	67.126	15.7848	5000.34	528.617	59.6996	0.285064	1177.25	1.06128	0.281326	0.125672	1.86339	0.85996	0.859711	-0.512043	0.969623	0.995619	0.968783	0.278055	0.21136	7.57452	3.5	22.6527	15.8331	0.50825	113.151	687.857	1509.59	0.268943	0.0617443	78.0478	0.00786947	44.0302	105.441
569	0	0	1	571297	1.63723	1.52335	110	53.049	7.2539	53	10	100	15.9523	0.163812	8.59624	0.0159176	73.8953	17.662	6514.63	639.614	67.1028	0.361692	1871.22	1.54879	0.345314	0.0970528	1.908	0.829959	0.828981	-0.546068	0.980937	0.994461	0.961811	0.332057	0.16242	7.93858	3.5	27.6895	17.7668	0.599883	154.317	131.275	462.561	0.236458	0.0981403	70.8994	0.0133903	47.2873	150.08
570	0	0	0	1577430	1.07269	2.0253	75	34.4937	4.02312	32	22	53	15.9687	0.258856	6.4911	0.0520465	42.1344	7.42478	1997.94	218.868	27.7798	0.36438	416.061	1.54879	0.336225	0.15534	2.04783	0.83658	0.834703	-0.363779	0.941945	0.994432	0.962954	0.311589	0.327877	4.69242	3.45282	9.58131	7.54448	0.590404	117.14	389.429	1030.45	0.283667	0.0688853	68.9104	0.0104456	45.1809	110.005
571	0	0	0	2163165	1.78765	1.20128	196	71.6027	13.4491	66	20	176	15.9687	0.122795	9.32159	0.0136464	86.8921	10.4812	3238.22	336.69	39.3482	0.222342	1084.62	1.06128	0.22043	0.130458	1.84235	0.890104	0.889976	-0.549431	0.981321	0.996582	0.975529	0.218757	0.21147	5.72318	3.75	13.286	10.5356	0.466438	111.754	328.67	792.655	0.235243	0.0995492	54.6804	0.0133099	31.8419	100.843
572	0	1	0	5594643	1.53071	1.60291	155	33.5345	6.45504	33	1	154	15.1423	0.182367	8.00808	0.0172015	64.1293	5.72841	743.632	117.391	20.8642	0.119872	209.448	1.06128	0.119872	0.251587	1.18227	0.940064	0.940064	-0.49231	0.96608	0.998156	0.986681	0.119872	0.370067	4.46363	2.64678	6.41047	5.73245	0.322019	251.853	1039.49	958.758	0.160401	0.151169	22.0761	0.0274515	9.0151	231.371
573	0	0	0	9899865	1.79331	1.3686	221	98.4179	8.53504	95	46	175	15.9687	0.146733	8.58473	0.0155824	73.6976	9.44693	1870.09	244.555	35.0451	0.107332	401.515	1.06128	0.107332	0.23571	1.34684	0.946334	0.946334	-0.522047	0.971274	0.998349	0.988074	0.107332	0.321997	5.82481	3.0244	11.809	9.42447	0.163729	474.732	1112.18	588.179	0.113599	0.0731623	59.9275	0.00304002	11.364	417.488
574	0	0	0	5298704	1.73713	1.22956	252	40.9987	12.759	34	3	249	14.4159	0.133658	8.87055	0.0207689	78.6866	4.21795	786.78	96.2021	15.2441	0.0898442	120.241	1.06128	0.0896076	0.327695	1.3964	0.955236	0.95522	-0.335896	0.930983	0.998618	0.990046	0.0894005	0.48803	3.56001	3	4.60158	4.21864	0.307549	333.652	708.389	701.128	0.145916	0.203295	24.9665	0.0345257	12.3438	309.654
575	0	0	0	2370990	1.64714	1.34679	185	59.4844	9.8533	53	17	168	15.9687	0.150923	8.34008	0.0200203	69.557	7.87832	1849.87	214.258	29.2538	0.223358	402.384	1.06128	0.219661	0.176281	1.86339	0.890786	0.890539	-0.391986	0.951217	0.996569	0.975634	0.216426	0.321118	5.09069	3.5	8.35178	7.93414	0.46304	133.18	461.031	849.949	0.235971	0.0931084	43.0216	0.0146888	25.7869	122.65
576	0	0	0	1594787	1.4964	1.46654	90	24.6579	6.54106	22	1	89	13.9911	0.16603	8.20697	0.0196938	67.3544	9.17612	2395.7	272.127	34.3558	0.275289	782.283	1.54879	0.267345	0.130303	1.88441	0.867651	0.867122	-0.482435	0.971946	0.995776	0.970383	0.260395	0.230483	5.37297	3.28064	12.4888	9.26221	0.580103	87.4038	411.341	1354.22	0.292651	0.155622	37.0998	0.0442837	25.8917	82.3473
577	1	1	1	10983554	1.80588	1.41465	172	64.3392	8.61636	63	4	168	15.9463	0.152745	8.56156	0.0158554	73.3004	12.5168	3075.82	366.041	46.9081	0.166969	569.673	1.06128	0.166178	0.204489	1.60265	0.917037	0.91699	-0.438236	0.963265	0.997432	0.981544	0.165541	0.343126	6.77697	3.03064	18.3417	12.4855	0.398325	228.771	1818.19	2670.45	0.219888	0.0591665	52.148	0.0110934	24.4555	212.346
578	0	0	0	5107650	1.55652	1.44735	193	64.1855	8.08412	61	19	174	15.9687	0.166918	7.98311	0.0223832	63.7301	7.65179	1434.54	187.819	28.3298	0.255266	278.591	1.54879	0.250842	0.203767	1.6903	0.875316	0.875021	-0.342735	0.933856	0.996079	0.972178	0.246971	0.359725	5.19017	3.28064	7.57087	7.68931	0.495596	178.045	1363.49	2240.45	0.261132	0.066597	40.112	0.016364	22.8582	169.599
579	0	1	1	3857385	1.36151	1.68549	121	52.198	5.70774	51	19	102	15.9687	0.203406	7.54002	0.0299227	56.852	10.7014	2578.89	306.139	40.1574	0.372627	602.593	1.54879	0.357443	0.125879	1.9705	0.823793	0.822797	-0.37021	0.944207	0.994288	0.960452	0.344313	0.218848	6.16697	3.45282	12.5135	10.775	0.597811	117.117	1164.29	2764.64	0.328943	0.0498593	59.295	0.0122843	38.1724	111.715
580	1	0	1	7404306	1.83211	1.29122	226	64.4333	11.1494	64	3	223	15.8291	0.129103	9.49524	0.0103908	90.1596	8.2942	1452.81	202.205	30.7148	0.185289	384.765	1.06128	0.18522	0.190779	1.38604	0.907401	0.907397	-0.527226	0.972092	0.997149	0.979421	0.185161	0.309336	5.4195	2.90564	10.3106	8.29174	0.43097	259.74	1545.41	2316.31	0.227025	0.0909624	33.2266	0.0217235	16.7938	248.789
581	0	0	0	2376345	1.52739	1.34125	145	42.5615	7.85428	36	16	129	15.9687	0.168831	7.55888	0.0315457	57.1367	6.11241	1659.07	175.606	22.617	0.194444	243.303	1.54879	0.190104	0.229872	1.80245	0.905671	0.905382	-0.354979	0.938695	0.997014	0.978926	0.186306	0.40191	4.17925	3.40564	7.77642	6.10022	0.432987	206.26	389.039	654.48	0.18446	0.10789	42.2073	0.0154639	25.2383	191.507
582	0	1	0	3102219	1.59855	1.50929	162	57.4245	6.84547	55	12	150	15.9684	0.181682	7.74524	0.0207715	59.9887	9.33607	1904.37	242.857	34.7385	0.24087	338.868	1.54879	0.236056	0.209059	1.7021	0.882774	0.882454	-0.327207	0.927145	0.996301	0.973825	0.231843	0.336736	5.81839	3.15564	10.8217	9.34728	0.485923	185.697	769.821	1276.8	0.228559	0.0773722	43.4417	0.0147702	24.5913	176.855
583	0	0	0	1465740	1.50037	1.89272	128	50.7712	5.20111	49	17	111	15.9687	0.229651	7.18986	0.0242952	51.6941	9.61647	1944.72	251.229	35.8498	0.277023	388.426	1.06128	0.274907	0.177573	1.7021	0.862899	0.862758	-0.363026	0.941674	0.995741	0.969478	0.273056	0.327279	5.9113	3.40564	10.0778	9.66083	0.510294	142.666	409.562	724.699	0.240397	0.0842519	48.2862	0.0128215	27.2333	135.496
584	1	1	1	1879090	1.72748	1.37776	151	42.6555	9.11162	43	1	150	15.1815	0.140987	9.08082	0.0140704	82.4612	8.40916	1781.85	224.464	31.2466	0.175094	597.317	1.06128	0.175094	0.161242	1.63144	0.912453	0.912453	-0.504565	0.975478	0.997306	0.980545	0.175094	0.220202	5.2552	3.375	9.72976	8.37952	0.457405	138.982	371.541	750.671	0.216417	0.146058	35.113	0.0274443	19.7234	130.684
585	1	1	0	3436678	1.61415	1.57464	253	31.9974	7.14009	28	1	252	15.2101	0.187422	7.50112	0.0206836	56.2669	2.6767	250.648	41.7848	9.38485	0.110405	53.6352	1.06128	0.110405	0.392833	0.926099	0.944798	0.944798	-0.361596	0.907984	0.998301	0.987733	0.110405	0.546949	2.98972	2.375	2.25668	2.68537	0.281749	281.915	823.371	423.717	0.137131	0.3188	10.5043	0.0698342	4.57721	259.481
586	0	1	0	4092078	1.63112	1.37552	192	45.1017	9.68927	44	1	191	15.3935	0.143691	9.00127	0.0122781	81.0228	6.82111	1185.32	160.893	25.0971	0.153469	313.55	1.06128	0.153001	0.207373	1.51374	0.923577	0.923546	-0.434794	0.962483	0.99764	0.983005	0.152592	0.294255	4.80662	3.0244	7.51065	6.81022	0.387272	212.691	771.408	1013.2	0.192324	0.151288	26.9096	0.0292674	13.4726	200.104
587	0	1	0	1897101	1.69545	1.48883	157	50.5761	7.51538	48	14	143	15.9651	0.170173	8.03448	0.015563	64.5528	7.74057	1510.68	195.835	28.6691	0.203935	405.753	1.06128	0.203664	0.173183	1.54948	0.898213	0.898195	-0.478045	0.971186	0.996863	0.977374	0.203426	0.288195	5.11927	3.1494	8.8397	7.76314	0.438654	163.427	370.363	605.393	0.224651	0.0925209	39.6732	0.0147808	20.7663	151.679
588	0	1	0	2453758	1.54525	1.79764	230	41.225	6.47408	41	1	229	15.6543	0.20478	7.79258	0.0208995	60.7243	4.10131	364.898	67.1218	14.6452	0.110728	74.6904	1.06128	0.110526	0.428836	1.00752	0.944771	0.944757	-0.331492	0.892789	0.998297	0.987722	0.110348	0.622024	3.86658	2.07782	4.76518	4.08822	0.285046	303.67	576.673	332.826	0.126812	0.228916	13.8713	0.0357079	5.59456	284.138
589	0	0	0	9279575	1.80442	1.31809	156	51.175	10.7996	51	1	155	15.4417	0.131293	9.42053	0.0116994	88.7463	11.1886	3056.43	342.391	41.9399	0.166765	1076.54	1.06128	0.166765	0.141386	1.7528	0.916618	0.916618	-0.552684	0.981685	0.997434	0.981471	0.166765	0.224361	6.08741	3.45282	14.8056	11.1726	0.418836	343.914	1419.34	2892.89	0.202231	0.101371	42.6133	0.0250914	19.4054	332.712
590	0	1	0	1272661	1.92671	1.36789	191	73.7457	11.0654	74	8	183	15.9573	0.140044	9.14133	0.0107769	83.5639	13.0219	3748.77	409.541	48.9831	0.216643	895.961	1.06128	0.214618	0.149239	1.8793	0.893028	0.892893	-0.473695	0.970413	0.99667	0.976176	0.212847	0.238915	6.76696	3.5	17.1854	13.0442	0.467892	207.079	240.82	493.658	0.217189	0.0898272	54.9062	0.0131095	30.8599	197.886
591	1	1	1	1470075	1.45249	1.3921	148	39.3095	7.65308	33	16	132	15.9687	0.162297	7.76925	0.0343611	60.3612	5.16564	1227.64	136.368	18.9597	0.164053	168.952	1.06128	0.162996	0.272677	1.6339	0.918678	0.918608	-0.339223	0.932397	0.997478	0.981901	0.16207	0.465903	3.85885	3.28064	6.27018	5.15734	0.407921	132.036	253.064	356.365	0.195091	0.143599	34.379	0.018048	19.2381	110.647
592	0	1	1	2779755	1.61676	1.37753	172	65.4789	9.03926	63	20	152	15.9687	0.154697	8.45301	0.0195135	71.4533	9.90555	2462.18	283.891	37.0687	0.304843	567.015	1.54879	0.298546	0.141537	1.9705	0.851776	0.851357	-0.391192	0.950978	0.995319	0.966898	0.293036	0.245208	5.84165	3.57782	10.9271	9.96968	0.566578	179.396	685.437	1697.19	0.275855	0.0665398	50.0724	0.0156062	31.7619	172.914
593	0	0	0	5375188	1.8428	1.20529	255	85.8631	16.4456	80	1	254	15.91	0.128445	8.95709	0.00855125	80.2294	12.2703	4069.31	403.461	46.0152	0.0816626	781.748	1.06128	0.0816626	0.204013	1.71174	0.959169	0.959169	-0.542499	0.98052	0.998744	0.990926	0.0816626	0.358311	6.42026	3.625	15.7566	12.192	0.157508	332.221	361.238	330.187	0.119754	0.131944	47.8722	0.00821324	10.3689	280.574
594	1	1	1	13153636	1.65653	1.66744	125	38.729	6.36716	39	1	124	15.4768	0.188698	8.05529	0.0192031	64.8876	9.85906	2016.39	262.478	36.7547	0.209077	552.981	1.06128	0.208576	0.162579	1.61198	0.895796	0.895762	-0.510656	0.969387	0.996784	0.97683	0.208137	0.280382	5.90623	3.1494	12.3618	9.86825	0.486802	187.855	2992.31	5709.34	0.2581	0.0867807	36.0803	0.0275317	18.8313	179.415
595	0	1	1	1660365	1.80073	1.46975	230	69.9895	10.3385	67	2	228	15.9008	0.174059	7.89626	0.0156481	62.3509	9.66734	2301.29	267.77	35.9974	0.177534	317.202	1.06128	0.175989	0.256518	1.79066	0.912263	0.91216	-0.330897	0.928801	0.997271	0.980463	0.174637	0.458127	5.82401	3.375	10.9254	9.6536	0.409822	142.034	323.998	434.252	0.196842	0.135484	40.1231	0.0174062	23.0664	127.699
596	0	1	1	1867037	1.56213	1.78909	87	32.3263	6.141	33	1	86	15.3315	0.195845	7.94011	0.0220065	63.0453	13.9213	4219.91	453.443	52.5194	0.258623	1276.01	1.06128	0.256096	0.119287	1.908	0.872373	0.872205	-0.508354	0.976036	0.996025	0.971573	0.253885	0.216172	6.97372	3.57782	18.8431	13.9373	0.547644	121.323	395.641	1175.6	0.253977	0.106384	51.0731	0.022297	31.7403	115.351
597	0	1	1	3130533	1.46548	1.86432	99	30.7186	5.02576	30	1	98	15.5378	0.223705	7.27698	0.0255628	52.9545	9.84342	1982.57	259.302	36.7112	0.254319	473.256	1.06128	0.250584	0.16738	1.55714	0.875331	0.875082	-0.489617	0.965565	0.996092	0.972199	0.247315	0.297043	5.9586	3.0244	12.7327	9.91703	0.538019	102.783	773.458	1801.91	0.293373	0.0975414	34.9914	0.0308456	20.6617	96.1817
598	1	1	1	42203761	1.84243	1.32471	255	58.9856	10.6183	59	1	254	15.6898	0.132995	9.40879	0.0106428	88.5254	6.13577	780.815	126.606	22.3762	0.0927805	231.06	1.06128	0.0847032	0.264201	1.15102	0.958356	0.958293	-0.578616	0.968608	0.998612	0.990659	0.082536	0.355064	4.64431	2.52178	7.57138	6.11192	0.191889	1264	4700.23	2822.38	0.0991803	0.126676	23.7012	0.0183359	5.45001	1213.52
599	0	1	1	2198825	1.4961	1.77503	112	45.8881	5.31334	46	6	106	15.9566	0.212882	7.48419	0.0231899	56.0131	13.3206	3329.89	396.76	50.1213	0.292652	653.941	1.06128	0.288439	0.151543	1.65905	0.856453	0.856202	-0.4614	0.959663	0.995504	0.967997	0.285029	0.249707	7.03265	3.32782	17.8427	13.3356	0.571851	143.88	591.075	1436.38	0.278396	0.0682281	52.1266	0.0154981	31.6298	138.126
600	0	1	1	7051260	1.5249	1.48238	141	58.612	7.25503	56	19	122	15.9687	0.164817	8.22291	0.0228647	67.6162	10.956	2764.5	321.178	41.0918	0.298138	712.693	1.54879	0.293485	0.131915	1.72155	0.854024	0.853723	-0.490256	0.97325	0.99542	0.967442	0.289498	0.229312	6.1855	3.57782	12.6616	11.0005	0.550019	192.526	1687.14	3906.9	0.283745	0.0466432	57.9961	0.0120517	34.6897	185.349
601	1	0	0	1688610	1.91479	1.19364	203	87.4564	12.2599	80	36	167	15.9687	0.127839	8.96115	0.0115878	80.3022	10.9027	3300.01	345.414	40.8631	0.172651	869.23	1.06128	0.172345	0.153343	1.98485	0.913878	0.913858	-0.471851	0.970079	0.997344	0.980854	0.172078	0.279297	5.96547	3.75	13.1048	10.8618	0.320632	248.653	231.489	304.592	0.159763	0.100099	62.5426	0.00581371	24.4528	229.443
602	0	0	0	17679440	1.32532	1.45704	117	40.1384	6.62198	39	14	103	15.9662	0.159294	8.36023	0.0269187	69.8935	7.95473	1573.73	205.496	29.488	0.16725	534.023	1.06128	0.167192	0.164638	1.31715	0.916413	0.91641	-0.644279	0.985438	0.997427	0.981424	0.167142	0.240748	5.1213	3.0244	10.1555	7.96239	0.38562	225.833	2674.54	3880.43	0.222143	0.0572007	44.3753	0.0132673	18.2824	205.978
603	0	1	1	18984835	1.9329	1.27175	228	90.7504	12.0448	89	1	227	15.947	0.132106	9.20647	0.0103292	84.7591	14.888	4325.07	475.565	56.02	0.0994532	805.58	1.06128	0.0994532	0.211142	1.71174	0.950273	0.950273	-0.455031	0.966847	0.99847	0.98895	0.0994532	0.304876	7.38807	3.45282	20.5541	14.8289	0.206053	666.742	1693.92	1624.12	0.129058	0.0629378	57.6814	0.00530746	15.5135	624.992
604	0	1	1	6300795	1.66496	1.39419	208	79.0135	8.72269	76	23	185	15.9687	0.155342	8.48547	0.0189169	72.0032	9.32033	1854.48	241.043	34.7041	0.265548	371.109	1.06128	0.262697	0.182628	1.6903	0.869127	0.868937	-0.391487	0.940152	0.995919	0.970843	0.260202	0.309453	5.81053	2.82782	12.6811	9.37024	0.525441	189.227	1784.55	3202.29	0.267559	0.0550681	46.9676	0.0143403	26.5139	181.896
605	1	0	0	2025228	1.63272	1.55525	121	41.9736	6.67663	39	4	117	15.9138	0.178507	7.9157	0.0198412	62.6583	11.0046	2771.63	320.421	41.1949	0.229172	623.672	1.06128	0.228159	0.16191	1.8962	0.886089	0.886022	-0.401746	0.954058	0.996476	0.97466	0.227273	0.261079	6.22993	3.5	12.8879	10.9976	0.492663	167.769	404.053	882.926	0.229385	0.0982662	43.3254	0.020355	25.1982	159.407
606	0	0	0	3540422	1.32955	1.59897	132	36.6977	6.03463	33	14	118	15.9653	0.191045	7.56163	0.0308768	57.1783	5.37503	966.815	125.145	19.6837	0.190168	217.511	1.06128	0.190023	0.21138	1.49308	0.905013	0.905003	-0.408167	0.955835	0.997075	0.978888	0.189895	0.315977	4.1381	3.1494	5.54394	5.40617	0.436834	204	690.125	1081.89	0.200467	0.111707	30.7059	0.026204	15.8705	191.43
607	0	0	0	4633237	1.77555	1.21274	191	35.0575	12.2746	25	1	190	14.0181	0.134505	8.60768	0.0156195	74.0921	4.58369	1111.29	121.484	16.7161	0.0902185	109.385	1.06128	0.0902185	0.377744	1.49015	0.954891	0.954891	-0.303328	0.915406	0.998612	0.989976	0.0902185	0.584562	3.5427	3.125	6.04872	4.5736	0.325568	486.43	903.64	1028.4	0.132618	0.249908	23.9076	0.0432329	9.84618	475.094
608	0	0	0	1165963	1.76047	1.34192	153	35.0627	10.0422	31	1	152	14.4333	0.143901	8.70481	0.0149369	75.7738	6.40674	1472.61	172.484	23.6851	0.181059	300.163	1.06128	0.178812	0.216932	1.67851	0.910968	0.910819	-0.424796	0.960116	0.997218	0.980157	0.176846	0.384591	4.37079	3.20282	8.0684	6.41293	0.499637	193.018	254.15	595.897	0.207408	0.186275	31.6244	0.0397182	20.9205	186.661
609	0	0	0	1424430	1.71663	1.30338	188	66.8154	10.4096	64	19	169	15.9687	0.141493	8.78185	0.0164592	77.1209	9.04393	2154.97	253.745	33.7589	0.267744	608.946	1.06128	0.264476	0.137668	1.68628	0.868306	0.868089	-0.551658	0.975645	0.995885	0.97065	0.261617	0.246687	5.4941	3.45282	10.4251	9.10639	0.510384	130.718	301.601	683.527	0.242625	0.0954265	46.417	0.0147169	28.1247	123.247
610	0	1	0	11334962	1.74363	1.43924	166	38.7275	7.81848	35	1	165	15.5886	0.169933	7.91011	0.0168848	62.5698	6.6485	1183.28	157.308	24.4185	0.135945	245.509	1.06128	0.135859	0.247622	1.60265	0.932085	0.932079	-0.375629	0.946043	0.997909	0.984905	0.135784	0.421521	4.74783	3.375	6.07272	6.63762	0.318373	214.989	1803.03	2022.02	0.187425	0.14026	26.1567	0.0267151	11.2096	196.54
611	0	1	0	17434178	1.64976	1.4567	123	47.6859	7.58805	46	1	122	15.8171	0.159474	8.47675	0.0146155	71.8553	14.4183	4365.63	469.376	54.4576	0.318611	1064.91	1.54879	0.311798	0.118108	1.91979	0.845236	0.844782	-0.462926	0.968406	0.995108	0.965431	0.305837	0.222689	7.19335	3.32782	21.1898	14.4543	0.626998	106.057	4124.8	14275	0.397737	0.0556515	51.2377	0.0256817	32.8809	101.202
612	1	1	1	7803510	1.78639	1.4259	198	83.1776	8.40961	82	31	167	15.9687	0.148411	8.87759	0.0156563	78.8116	10.046	2048.92	266.54	37.4388	0.195603	486.609	1.06128	0.194748	0.184312	1.61198	0.902768	0.902711	-0.476062	0.962848	0.996992	0.978371	0.194001	0.314766	6.00697	3.1494	12.4618	10.051	0.38807	208.651	1520.55	1924.35	0.222775	0.0544044	58.0686	0.00815526	25.3762	193.59
613	0	0	0	10914862	1.33848	1.42514	103	23.89	6.57501	18	9	94	13.8814	0.167669	7.7166	0.0950647	59.5459	5.25895	1220.1	140.419	19.3489	0.172412	157.643	1.06128	0.169468	0.301348	1.65905	0.915756	0.91556	-0.325687	0.926451	0.997352	0.981203	0.166893	0.514682	3.84369	3.57782	6.50494	5.28915	0.546915	249.329	2089.46	5370.9	0.235744	0.0849373	37.6507	0.0247267	23.6601	158.898
614	0	1	0	11065069	1.37602	1.33578	149	33.5536	7.99413	26	14	135	15.953	0.163606	7.75031	0.0609937	60.0673	4.57222	995.241	116.109	16.6872	0.126716	115.579	1.06128	0.126161	0.352433	1.65905	0.937012	0.936975	-0.259616	0.88847	0.998051	0.985988	0.125676	0.561983	3.58181	3.20282	5.72986	4.58507	0.412169	234.038	1547.21	2370.04	0.194348	0.105929	32.3801	0.0232576	17.7203	191.443
615	0	0	0	2124295	1.69658	1.37579	204	39.9789	10.1943	35	1	203	15.1568	0.156462	8.20342	0.0132078	67.296	5.32645	1000.37	126.014	19.453	0.129441	199.711	1.06128	0.129004	0.253042	1.63144	0.935571	0.935542	-0.350888	0.93712	0.998009	0.985671	0.128621	0.351481	4.08943	3.1494	5.59546	5.29068	0.360677	241.715	351.404	429.425	0.168229	0.199496	25.1733	0.0345056	13.5891	225.555
616	0	1	0	1099305	1.47583	1.61782	140	58.0659	6.5544	56	21	119	15.9687	0.192743	7.67516	0.0265675	58.9081	10.377	2473.52	293.027	38.9087	0.379586	506.497	1.54879	0.355127	0.14059	1.9536	0.826454	0.824882	-0.351792	0.937472	0.994195	0.960812	0.334281	0.266463	6.08278	3.45282	11.804	10.5019	0.580565	89.5078	324.794	765.329	0.31336	0.0771281	55.5298	0.0129163	36.6065	84.2609
617	1	1	0	1425998	1.79022	1.50993	142	50.7481	7.68873	50	1	141	15.7824	0.164143	8.45503	0.0166625	71.4876	12.3939	3155.11	368.513	46.5143	0.213307	676.197	1.06128	0.212596	0.168723	1.79939	0.893821	0.893773	-0.435447	0.962633	0.996719	0.976386	0.211973	0.283402	6.67408	3.32782	16.4429	12.4268	0.459919	103.998	295.19	583.835	0.229167	0.124198	44.5004	0.0175978	24.7854	96.3561
618	0	0	0	1998511	1.33697	1.55161	135	41.274	6.65204	40	14	121	15.966	0.183206	7.95983	0.0266787	63.3588	6.36377	1170.89	153.145	23.4238	0.18648	308.912	1.06128	0.184149	0.191121	1.55558	0.908314	0.908159	-0.438309	0.963281	0.997134	0.979565	0.18211	0.295001	4.56048	2.95282	7.42816	6.34536	0.419012	199.306	391.173	610.286	0.185247	0.126374	34.534	0.0204749	17.619	188.255
619	0	1	1	1721754	1.44474	1.5216	187	32.007	7.46242	29	2	185	15.0416	0.174972	8.01803	0.0173626	64.2889	3.94679	567.932	78.1608	14.1988	0.142591	113.624	1.06128	0.142059	0.28935	1.08181	0.929059	0.929024	-0.497449	0.953246	0.997807	0.984222	0.141594	0.392791	3.58686	2.64678	3.94796	3.971	0.365312	150.383	398.616	386.79	0.190123	0.2404	17.0657	0.0484518	9.27106	137.233
620	0	1	0	3327496	1.46405	1.61101	91	32.3712	6.24478	31	5	86	15.4755	0.181443	8.01556	0.0190853	64.2493	11.0991	3097.69	341.815	41.7071	0.294916	1019.89	1.54879	0.287509	0.115098	1.908	0.85748	0.856986	-0.501331	0.974992	0.995473	0.968137	0.281028	0.20029	6.09375	3.45282	14.5321	11.0994	0.578912	122.165	727.819	2281.08	0.292177	0.0744174	49.9201	0.0192935	32.5538	115.935
621	1	1	1	6559236	1.67718	1.45734	190	46.7469	7.53631	45	3	187	15.9056	0.165811	8.15297	0.0165933	66.4709	6.38983	916.05	137.447	23.381	0.139659	207.384	1.06128	0.139659	0.263658	1.34299	0.930171	0.930171	-0.426008	0.950771	0.997851	0.984482	0.139659	0.419053	4.76108	2.77178	6.98842	6.39069	0.28711	189.535	1129.23	1040.47	0.191042	0.1167	24.3019	0.0203784	8.63828	169.165
622	1	0	0	3750285	1.33297	2.02837	115	57.2724	5.09125	58	17	98	15.9687	0.242118	7.23542	0.0331548	52.3513	15.2926	4340.78	487.55	57.8312	0.378667	805.701	1.54879	0.366054	0.125475	2.00274	0.819075	0.818234	-0.334406	0.93034	0.994191	0.959467	0.355018	0.226899	7.56046	3.57782	20.2498	15.3572	0.604377	82.9533	1197.75	2775.54	0.355297	0.0474749	72.5516	0.0101686	45.0841	77.6554
623	0	1	1	14170173	1.92407	1.33281	255	110.758	12.1974	115	14	241	15.9686	0.126682	9.97445	0.0114924	99.4897	15.0119	4143.67	472.514	56.5263	0.130486	613.083	1.06128	0.130486	0.234755	1.67695	0.934757	0.934757	-0.416855	0.958127	0.997993	0.985502	0.130486	0.424219	7.42859	3.375	21.4257	14.9718	0.262841	422.346	2117.78	1874.25	0.160791	0.053973	61.1768	0.00694354	17.1679	396.449
624	0	1	1	8271435	1.79699	1.38995	194	88.3331	9.08188	87	25	169	15.9687	0.147837	8.80893	0.0141332	77.5973	13.4074	3604.62	409.606	50.3013	0.105689	694.241	1.06128	0.105689	0.213277	1.59655	0.947155	0.947155	-0.470636	0.969856	0.998374	0.988257	0.105689	0.322248	6.99277	3.32782	18.2682	13.3446	0.175546	1597.28	833.413	622.794	0.0799177	0.078705	64.5383	0.00329426	13.3439	1555.21
625	0	0	0	5314190	1.61521	1.23149	115	28.7394	9.71791	24	1	114	13.4253	0.130426	9.12877	0.0213279	83.3344	7.79468	2174.59	236.991	29.0647	0.170082	368.384	1.06128	0.16967	0.223512	1.6457	0.915234	0.915206	-0.477	0.971002	0.997384	0.981152	0.169309	0.426868	4.69325	3.57782	10.5664	7.81519	0.528195	156.685	1133.16	3254.62	0.245584	0.160172	37.4463	0.0440566	21.874	151.048
626	0	1	0	2524916	1.92865	1.1506	254	48.3185	15.7804	41	1	253	14.3902	0.118065	9.55028	0.0112156	91.2078	4.75224	868.02	111.572	17.2922	0.0930356	145.492	1.06128	0.092638	0.319761	1.30379	0.953747	0.953721	-0.450794	0.957185	0.998569	0.989711	0.0922901	0.511895	3.74462	3.0244	5.59855	4.73825	0.337068	671.633	350.38	453.57	0.123805	0.195284	27.7212	0.0333857	13.6166	654.888
627	0	1	1	3910557	1.45675	1.4372	125	26.8822	7.33262	24	1	124	14.1007	0.156647	8.43556	0.0190319	71.1587	5.53909	914.736	128.031	20.3268	0.190648	240.046	1.06128	0.189745	0.211183	1.40549	0.905278	0.905218	-0.494814	0.966552	0.997068	0.978927	0.188956	0.373984	4.16537	2.77178	6.93876	5.54207	0.522649	343.246	1145.66	2404.86	0.189379	0.194889	22.6412	0.0533024	13.4912	337.618
628	1	0	0	4399579	1.79228	1.28206	197	65.8623	11.5812	66	1	196	15.8313	0.129048	9.49562	0.0103255	90.1669	11.5313	2860.11	337.332	43.1671	0.163298	775.891	1.06128	0.163298	0.163934	1.67851	0.918351	0.918351	-0.504633	0.975488	0.997488	0.981856	0.163298	0.252699	6.36782	3.57782	13.5234	11.5084	0.346614	209.423	656.508	1000.97	0.192166	0.107459	40.3338	0.0189547	15.8824	195.973
629	0	1	0	2621098	1.74568	1.31917	149	32.663	9.96648	26	1	148	14.277	0.150751	8.33411	0.016956	69.4575	5.74087	1466.84	160.55	21.1521	0.129782	194.854	1.06128	0.129782	0.281159	1.6457	0.935109	0.935109	-0.371451	0.944634	0.998003	0.98558	0.129782	0.48124	4.00726	3.57782	7.21955	5.74339	0.428809	286.122	562.886	961.264	0.18866	0.20728	27.8874	0.0451543	14.8053	277.555
630	1	1	0	15272504	1.83371	1.29265	255	94.9276	12.6734	90	1	254	15.9219	0.139545	8.79082	0.01079	77.2785	13.3304	3852.85	415.492	50.034	0.125707	536.801	1.06128	0.125707	0.237113	1.7251	0.937147	0.937147	-0.438468	0.95411	0.998066	0.986033	0.125707	0.400027	6.95148	3.625	16.1897	13.2829	0.275644	208.246	2209.21	2177.37	0.184166	0.0689611	47.805	0.00970335	14.8305	184.931
631	0	1	0	3449350	1.84139	1.26101	204	67.4023	12.7322	67	1	203	15.7207	0.126128	9.58612	0.00994716	91.8937	11.3261	3072.91	341.51	42.4128	0.166761	794.338	1.06128	0.166761	0.160542	1.7758	0.916619	0.916619	-0.498523	0.974561	0.997434	0.981471	0.166761	0.253335	6.24141	3.57782	13.6105	11.3138	0.396547	241.629	547.116	948.348	0.19495	0.102319	41.8386	0.0188693	18.9558	229.593
632	0	1	0	8717480	1.44704	1.55618	120	21.2528	6.38429	18	1	119	13.3759	0.18024	7.72259	0.0255356	59.6383	4.00506	598.376	84.6692	14.4815	0.141748	106.402	1.06128	0.141498	0.32245	1.35479	0.929293	0.929276	-0.415426	0.929781	0.99782	0.984281	0.141278	0.523471	3.48595	2.77178	4.52018	4.01978	0.491921	533.584	2898.71	4725.17	0.17529	0.221771	18.0508	0.0649814	10.0682	527.327
633	0	1	0	14217347	1.89378	1.26453	246	83.5789	13.3899	79	1	245	15.9478	0.135449	8.90432	0.009555	79.2868	11.591	3080.48	346.051	43.3718	0.143991	607.525	1.06128	0.143991	0.196826	1.67589	0.928004	0.928004	-0.512249	0.969658	0.997785	0.984001	0.143991	0.332178	6.39756	3.32782	15.0025	11.5587	0.318526	253.656	1943.69	2591.29	0.199177	0.0732321	42.9996	0.0139859	15.767	235.331
634	0	0	1	4257578	1.64011	1.5482	109	50.5685	6.34023	50	4	105	15.9374	0.176088	8.07965	0.0183245	65.2808	17.8656	6247.93	630.324	67.7326	0.259063	1277.59	1.06128	0.258101	0.131961	1.76964	0.87111	0.871046	-0.502389	0.975152	0.996016	0.971333	0.25726	0.217459	8.10299	3.57782	26.5403	17.8752	0.5482	174.83	905.718	2421.71	0.263246	0.0567605	65.3048	0.0136193	36.5985	168.154
635	0	1	0	1047779	1.46084	1.62182	111	26.0015	5.58577	23	3	108	15.0077	0.204066	7.15466	0.0245615	51.1892	5.96348	1147.88	145.216	21.9717	0.244041	262.056	1.06128	0.241854	0.183712	1.64323	0.879437	0.879291	-0.3953	0.952201	0.996248	0.973152	0.239941	0.29543	4.37743	3.375	5.94092	6.01975	0.495111	133.133	274.698	514.495	0.227631	0.157576	26.4234	0.0376417	16.7807	125.027
636	0	1	1	1920307	1.86532	1.30536	199	84.585	11.0767	83	13	186	15.9673	0.1362	9.08304	0.0103025	82.5015	14.4079	4343.04	466.938	54.3549	0.259469	966.99	1.06128	0.259199	0.137501	1.91055	0.870445	0.870427	-0.454485	0.966736	0.996009	0.971203	0.258963	0.246799	7.19706	3.45282	20.1126	14.4388	0.524714	85.3871	418.449	1021.99	0.271701	0.0883419	58.3669	0.0127742	34.4159	78.8843
637	0	1	0	1154895	1.67928	1.66932	159	67.1928	6.58335	67	21	138	15.9687	0.188243	8.01794	0.0179755	64.2873	11.1368	2399.09	305.523	41.6672	0.252794	482.367	1.06128	0.2519	0.175694	1.67448	0.874199	0.874139	-0.395726	0.952326	0.996112	0.972021	0.251118	0.324989	6.39048	3.375	13.0549	11.131	0.472381	199.951	303.638	468.203	0.212698	0.0828119	55.1144	0.0100973	29.2511	191.549
638	0	1	0	5079622	1.69442	1.35417	143	35.5614	9.99026	32	1	142	14.4492	0.143465	8.7736	0.0148647	76.976	7.44541	1940.2	214.43	27.595	0.101559	425.716	1.06128	0.101559	0.210411	1.6396	0.949221	0.949221	-0.493451	0.973765	0.998438	0.988716	0.101559	0.351177	4.70131	3.15564	10.17	7.44083	0.284611	224.524	690.987	872.368	0.150024	0.192952	32.7702	0.023006	12.4137	207.72
639	0	0	0	1211048	1.4058	1.91698	101	36.7751	5.09569	37	5	96	15.8379	0.229193	7.33269	0.0218507	53.7684	11.0727	2436.05	306.942	41.4374	0.251628	583.244	1.06128	0.250368	0.156045	1.61198	0.875026	0.874942	-0.450626	0.965943	0.996131	0.972195	0.249265	0.242176	6.3348	3.2744	13.7787	11.0835	0.520745	118.57	296.222	642.464	0.25796	0.0945397	44.8308	0.0167328	26.5628	111.932
640	0	1	1	2086501	1.72474	1.36937	187	53.6582	9.22875	50	7	180	15.9418	0.15184	8.39374	0.0130514	70.4549	7.83675	1578.91	200.186	29.0382	0.210916	380.253	1.06128	0.2082	0.185948	1.68628	0.896353	0.896172	-0.422068	0.959444	0.996759	0.976897	0.205822	0.313287	5.16449	3.375	8.08827	7.89429	0.457578	139.463	397.405	740.906	0.215646	0.11963	36.1805	0.0196089	21.9615	129.358
641	0	1	0	25313496	1.8254	1.36087	150	62.9823	9.634	64	1	149	15.8011	0.13478	9.44052	0.012502	89.1235	16.5286	5397.37	564.518	62.5167	0.198879	1321.39	1.06128	0.1988	0.141685	1.783	0.900613	0.900608	-0.525458	0.978399	0.99694	0.977912	0.198731	0.243534	7.7183	3.45282	24.9355	16.5023	0.458134	191.818	4207.56	9224.66	0.272421	0.0526866	58.9263	0.0159314	27.581	181.901
642	0	0	0	4431680	1.84264	1.36016	184	38.6524	10.2733	34	1	183	14.9141	0.151666	8.43613	0.0145094	71.1682	5.99378	1145.92	146.866	21.9875	0.112948	275.66	1.06128	0.112948	0.223566	1.34684	0.943526	0.943526	-0.549721	0.975381	0.998262	0.98745	0.112948	0.320513	4.32601	3.1494	6.75812	5.98562	0.256471	633.377	680.922	619.56	0.130722	0.214201	22.1301	0.0364019	7.11602	613.439
643	0	1	0	10182249	1.84584	1.23399	199	58.9328	13.7197	55	1	198	15.6521	0.126585	9.35823	0.00938135	87.5764	10.1288	2822.26	307.444	37.862	0.157617	818.902	1.06128	0.157617	0.154603	1.74449	0.921192	0.921192	-0.537946	0.979975	0.997575	0.982487	0.157617	0.239875	5.74671	3.57782	12.3522	10.1344	0.362973	148.331	1381.78	2343.48	0.209131	0.126915	37.9845	0.0270412	16.4033	134.294
644	0	0	0	2000001	1.65343	1.42259	113	37.9474	7.35601	35	3	110	15.7563	0.160587	8.23132	0.0168828	67.7547	10.9151	2998.2	331.739	40.9021	0.216393	768.559	1.06128	0.216142	0.149837	1.92745	0.891971	0.891954	-0.453962	0.96663	0.996671	0.975987	0.215922	0.275386	6.07481	3.70282	12.6	10.9046	0.497591	154.785	369.53	930.133	0.240065	0.0991485	43.9777	0.0214411	25.8535	147.013
645	0	0	0	10537755	1.6917	1.29997	163	48.1563	10.7332	49	1	162	15.1806	0.128255	9.66061	0.0116778	93.3273	9.49957	2142.75	263.924	35.4215	0.173132	709.862	1.06128	0.173132	0.154898	1.65503	0.913434	0.913434	-0.516107	0.977138	0.997336	0.980763	0.173132	0.236145	5.62492	3.0244	13.2944	9.4955	0.43186	194.222	1900.57	3573.88	0.250658	0.108766	36.2049	0.028847	16.6649	184.539
646	0	1	1	9611381	1.82129	1.20441	192	59.2956	14.4311	62	1	191	14.9858	0.112694	10.3266	0.0105138	106.639	9.3394	2472.82	279.488	34.8577	0.110345	636.279	1.06128	0.110345	0.192596	1.65905	0.944828	0.944828	-0.524224	0.978237	0.998302	0.987739	0.110345	0.329214	5.34558	3.32782	12.9641	9.30751	0.339034	943.788	1269.31	2046.07	0.144451	0.105488	43.6369	0.0195593	16.7799	929.069
647	0	1	1	5792037	1.63109	1.3751	144	36.8036	8.4285	35	1	143	15.1699	0.14759	8.73155	0.0145521	76.2399	7.86463	1525.95	200.376	29.1504	0.193388	490.676	1.06128	0.193309	0.159907	1.48519	0.903359	0.903353	-0.568991	0.977885	0.997025	0.978522	0.19324	0.24744	5.12807	3.1494	9.26999	7.86543	0.463977	207.29	1244.41	2395.21	0.22281	0.14587	27.5658	0.0407239	14.0572	199.376
648	0	1	1	2332397	1.6959	1.32778	217	35.9519	10.4135	31	1	216	14.5496	0.141825	8.75616	0.0152425	76.6704	3.94244	598.627	81.9278	14.1902	0.103221	109.857	1.06128	0.103221	0.321808	1.32354	0.94839	0.94839	-0.369956	0.932356	0.998412	0.988531	0.103221	0.492866	3.49058	2.64678	4.4008	3.93416	0.304604	384.74	491.76	440.195	0.136325	0.260419	17.7368	0.0416201	8.03682	372.408
649	0	1	1	6308890	1.72877	1.46896	154	61.8989	7.94544	62	3	151	15.9496	0.152356	8.74817	0.0163585	76.5305	14.1218	3751.05	433.988	53.1508	0.212366	735.737	1.06128	0.211149	0.17212	1.62378	0.894628	0.894547	-0.460369	0.967909	0.996734	0.976552	0.210085	0.273829	7.2227	3.375	19.3371	14.1234	0.472839	171.162	1260.13	2423.78	0.268165	0.0558334	55.5687	0.0122645	29.6726	161.138
650	0	0	0	4723525	1.92972	1.13303	255	73.0696	20.0716	58	1	254	15.8839	0.120575	9.16306	0.00899345	83.9616	10.2665	3651.11	347.412	38.4328	0.0861187	816.103	1.06128	0.0861187	0.183265	1.80501	0.956941	0.956941	-0.546559	0.980993	0.998675	0.990431	0.0861187	0.311535	5.56402	3.25	15.5486	10.2498	0.207213	371.513	295.59	295.907	0.113597	0.171498	48.635	0.0162981	16.1784	316.554
651	1	1	1	3558393	1.81005	1.32366	176	43.3212	11.8088	43	1	175	14.6415	0.133862	9.39854	0.0147708	88.3325	7.95954	1795.78	215.948	29.5443	0.166158	514.031	1.06128	0.165679	0.175412	1.54948	0.91724	0.917208	-0.576777	0.978822	0.997444	0.981597	0.16526	0.259113	5.04495	3.5	8.93965	7.97418	0.444794	272.773	636.57	1233.17	0.207109	0.130149	34.9899	0.0283464	19.7502	263.218
652	0	0	0	2334618	1.64255	1.36042	232	28.1857	9.5364	22	1	231	13.5765	0.152973	8.30774	0.0202099	69.0186	2.47394	360.626	45.4548	8.63488	0.0570661	38.5544	1.06128	0.0570661	0.535529	0.957349	0.971467	0.971467	-0.27201	0.854303	0.999122	0.993659	0.0570661	0.706717	2.76088	2.25	2.59136	2.45777	0.256611	643.087	594.748	329.871	0.0944984	0.339378	12.9092	0.0443849	5.10456	629.89
653	0	1	1	4442778	1.68877	1.34969	160	36.9873	9.3174	33	1	159	15.135	0.146355	8.69735	0.0139255	75.6439	6.69686	1317.73	168.053	24.7213	0.188061	361.738	1.06128	0.187023	0.181703	1.56894	0.906661	0.906592	-0.468165	0.969399	0.997108	0.979231	0.186115	0.266078	4.63332	3.125	7.78285	6.7331	0.446322	246.908	853.716	1593.89	0.21312	0.152068	28.6915	0.0373687	16.6098	237.339
654	0	1	1	1791630	1.74762	1.18939	203	71.4436	11.7237	61	41	162	15.9687	0.137593	8.31347	0.0183012	69.1137	6.21298	1900.09	190.459	22.9868	0.111608	205.395	1.06128	0.111031	0.298202	1.8347	0.944581	0.944542	-0.321985	0.924732	0.998284	0.98767	0.110526	0.499495	4.07844	3.32782	8.89326	6.20348	0.306487	292.907	182.277	209.522	0.129323	0.13702	55.9167	0.00680117	24.8355	234.65
655	0	1	0	1644130	1.591	1.52501	162	59.4839	7.44949	58	3	159	15.9608	0.165086	8.36162	0.0191026	69.9166	11.9707	2714.2	337.12	44.9442	0.346148	465.84	1.54879	0.332026	0.1658	1.58839	0.836302	0.835399	-0.383172	0.948496	0.994695	0.963264	0.320039	0.307547	6.69418	3.07782	16.4948	12.0724	0.615724	105.815	503.636	1317.24	0.302083	0.081068	43.2541	0.0220948	28.5156	100.918
656	0	1	0	3195915	1.75508	1.45706	175	64.7231	7.99904	63	16	159	15.9687	0.163034	8.26391	0.0144223	68.2921	9.79937	2099.75	263.568	36.5533	0.250543	461.687	1.06128	0.248613	0.17008	1.54948	0.876015	0.875886	-0.464091	0.968629	0.996148	0.972398	0.246925	0.301423	5.91456	3.375	10.9154	9.84084	0.506833	186.953	783.367	1488.63	0.257257	0.0638185	47.5291	0.0140097	27.1188	179.219
657	0	0	0	12857325	1.78984	1.26812	160	48.514	11.1106	45	5	155	15.6386	0.132667	9.09384	0.0113824	82.698	9.52931	2601.22	287.367	35.6369	0.201541	844.774	1.06128	0.201044	0.138212	1.6278	0.899561	0.899528	-0.581834	0.984647	0.9969	0.977667	0.200609	0.214022	5.48869	3.45282	12.3378	9.55069	0.480222	164.862	2119.71	5169.07	0.265342	0.113164	38.7125	0.0471171	20.279	155.041
658	0	1	0	2424576	1.57111	1.70486	135	50.3531	5.96789	49	5	130	15.9504	0.199877	7.59653	0.0202999	57.7073	11.6542	2573.07	324.119	43.774	0.398939	440.812	1.54879	0.384934	0.15437	1.62988	0.809814	0.808934	-0.400698	0.943197	0.993883	0.957384	0.37318	0.308647	6.60859	3.375	13.7984	11.7699	0.658034	124.187	880.354	2425.16	0.323145	0.0677697	44.7979	0.0217289	31.3399	120.46
659	0	1	1	974522	1.43717	1.5305	118	19.0144	6.7733	15	1	117	12.4819	0.182845	7.63999	0.0444936	58.3695	4.72255	941.968	114.152	17.2456	0.168282	150.293	1.54879	0.16376	0.278099	1.56894	0.918874	0.918572	-0.332294	0.929418	0.997417	0.981855	0.159803	0.457526	3.75065	3.15564	5.34515	4.75057	0.48249	280.035	291.811	518.741	0.163213	0.220051	23.4786	0.0507189	15.0746	273.874
660	1	1	0	2088705	1.62386	1.48084	143	66.7104	8.42473	69	32	111	15.9687	0.152511	9.09902	0.0177906	82.7922	11.355	3107.51	349.429	42.6454	0.220807	1003.59	1.06128	0.21858	0.136065	1.8962	0.891081	0.890933	-0.492625	0.973633	0.996606	0.975738	0.216632	0.203736	6.11591	3.28064	16.2753	11.3974	0.452897	123.897	383.829	677.091	0.219946	0.0871957	75.1279	0.00682656	40.2473	108.103
661	0	0	0	1535759	1.73618	1.48691	145	67.3498	8.00979	67	9	136	15.9629	0.158787	8.62541	0.0145966	74.3978	17.0515	5595.08	582.95	64.5875	0.287637	1059.44	1.06128	0.284609	0.135871	1.8962	0.8582	0.857998	-0.433974	0.962295	0.995579	0.96841	0.28196	0.24693	7.93709	3.75	23.0278	17.0736	0.54432	106.264	356.578	881.884	0.272792	0.0770336	67.8715	0.0106411	41.1004	99.8942
662	0	0	1	14669583	1.86197	1.28919	218	76.1999	12.0792	78	1	217	15.9144	0.123819	9.82259	0.0101781	96.4832	11.9018	2830.5	343.525	44.5392	0.136409	698.198	1.06128	0.136409	0.186002	1.61198	0.931796	0.931796	-0.531568	0.97276	0.997901	0.984843	0.136409	0.272817	6.534	3.2744	15.6756	11.871	0.303413	363.898	1917.93	2436.21	0.174721	0.0819224	41.4123	0.0165514	13.2132	343.848
663	0	1	1	4796825	1.80356	1.15222	239	76.6478	18.9112	83	1	238	15.2264	0.103929	10.7893	0.00753595	116.41	11.6179	3315.58	365.532	43.5917	0.121591	1112.16	1.06128	0.121591	0.158233	1.67695	0.939205	0.939205	-0.57857	0.984341	0.998129	0.98649	0.121591	0.228218	6.12806	3.32782	16.8814	11.6146	0.310197	169.788	570.849	838.818	0.173715	0.155466	46.96	0.0214482	18.2681	153.795
664	0	0	0	6729391	1.8563	1.31667	180	79.4797	9.47886	76	14	166	15.9686	0.140309	8.87612	0.0136721	78.7856	14.6121	4236.87	465.661	55.0319	0.18188	771.17	1.06128	0.181804	0.183303	1.85729	0.909111	0.909105	-0.430776	0.952077	0.997202	0.9798	0.181738	0.324308	7.32168	3.40564	20.3586	14.5849	0.385799	226.674	1162.73	1761.94	0.227292	0.0516976	60.8788	0.00885095	24.7248	213.22
665	0	1	0	7816054	1.94051	1.25618	217	81.7686	12.9229	84	1	216	15.7935	0.122254	9.83881	0.00943786	96.8023	13.7637	3846.76	431.699	51.7628	0.148104	935.331	1.06128	0.148104	0.170099	1.73335	0.925948	0.925948	-0.5061	0.975706	0.997721	0.983544	0.148104	0.279788	7.00555	3.57782	17.8747	13.7042	0.33955	202.494	1048.45	1576.86	0.205742	0.0801038	50.847	0.0140249	19.3187	185.653
666	0	0	0	3122785	1.66452	1.34193	182	40.4444	10.8896	40	1	181	14.6335	0.138678	9.3039	0.0135974	86.5625	5.15986	962.11	123.125	18.8243	0.0868108	175.032	1.06128	0.0868108	0.294606	1.4109	0.956595	0.956595	-0.403262	0.954484	0.998664	0.990354	0.0868108	0.47183	3.929	3.03064	6.09627	5.13363	0.299154	538.813	539.609	582.222	0.134665	0.189898	23.3084	0.0326684	7.28873	523.294
667	0	1	0	3529373	1.63972	1.33249	145	44.9329	9.18931	43	1	144	15.6932	0.138928	9.06298	0.0129092	82.1376	10.3041	2494	295.969	38.5356	0.223823	748.578	1.06128	0.222277	0.143579	1.6903	0.889119	0.889016	-0.513913	0.976832	0.996559	0.97532	0.220924	0.247927	5.93457	3.45282	12.3803	10.3159	0.488536	126.667	655.846	1544.45	0.277793	0.100781	39.251	0.0261373	22.3017	118.521
668	1	1	0	6466780	1.57812	1.37068	162	21.3711	8.09981	16	1	161	12.5134	0.157996	8.10857	0.0297659	65.7489	3.55431	494.755	71.2457	12.7531	0.120422	83.3001	1.06128	0.119646	0.367146	1.31174	0.940306	0.940255	-0.321852	0.910878	0.998148	0.986715	0.118967	0.563182	3.29413	2.90564	3.63727	3.56222	0.425825	386.814	1502.54	2085.11	0.164762	0.205976	19.9192	0.0504777	11.514	377.059
669	0	1	1	39460134	1.84471	1.22117	183	46.9254	12.5105	42	1	182	15.0925	0.126932	9.23764	0.0104836	85.3339	8.21901	1938.57	229.041	30.5232	0.134826	584.176	1.06128	0.134814	0.171082	1.66671	0.932595	0.932594	-0.512699	0.97666	0.997926	0.985021	0.134804	0.247982	5.10043	3.25	10.4206	8.21323	0.3349	303.045	5699.8	8111.13	0.219414	0.13564	30.2066	0.035485	10.4322	287.515
670	0	1	0	4233809	1.71555	1.37604	151	51.8506	8.25909	48	7	144	15.9477	0.147288	8.5215	0.017249	72.616	10.4169	2498.46	295.839	38.9107	0.202538	571.123	1.06128	0.20145	0.1746	1.8962	0.899456	0.899384	-0.389501	0.950465	0.996886	0.977629	0.200498	0.280665	6.04411	3.32782	12.7172	10.418	0.452409	228.663	733.865	1428.63	0.238124	0.0710484	45.1034	0.0168636	23.8202	217.207
671	0	1	1	1308655	1.57318	1.39813	191	28.7616	8.50188	25	1	190	14.0419	0.15956	8.0684	0.0189238	65.0992	2.54467	337.799	46.104	8.90711	0.0618119	39.6699	1.06128	0.0618119	0.535808	1.15102	0.969094	0.969094	-0.210697	0.798206	0.999049	0.993132	0.0618119	0.712488	2.79176	2.375	2.62026	2.52807	0.294958	915.248	338.052	253.89	0.0877073	0.296403	15.4601	0.0415171	7.00606	902.607
672	0	0	0	17138667	1.79656	1.44532	177	74.8651	8.41391	76	1	176	15.9555	0.148381	8.99434	0.0144376	80.8982	16.0839	4564.64	514.995	60.6812	0.173903	715.011	1.06128	0.173903	0.201431	1.54948	0.913048	0.913048	-0.435921	0.962741	0.997325	0.980677	0.173903	0.345586	7.78192	3.0244	26.5854	16.0382	0.392805	185.645	3189.75	4654.55	0.249023	0.0477097	56.2194	0.0112499	22.7398	172.693
673	1	1	1	16299708	1.73849	1.21683	207	41.0481	12.6512	37	1	206	14.3481	0.123894	9.39975	0.0132266	88.3554	4.76519	820.472	109.528	17.3264	0.087576	149.927	1.06128	0.087576	0.310261	1.36019	0.956212	0.956212	-0.434169	0.952985	0.998653	0.990269	0.087576	0.498811	3.7689	2.90564	5.68896	4.74069	0.306289	860.03	2528.19	2915.45	0.134	0.1778	24.3011	0.0357747	9.1248	844.126
674	0	0	0	2767005	1.48896	1.67343	106	43.4824	6.34061	42	16	90	15.9687	0.190668	7.83465	0.0206671	61.3818	10.5225	2926.1	320.885	39.465	0.261787	905.959	1.54879	0.257492	0.125726	1.93925	0.87197	0.871683	-0.483393	0.972109	0.995978	0.971437	0.253734	0.206517	5.89898	3.45282	13.5377	10.5884	0.496624	173.664	544.212	1193.73	0.218061	0.0789112	61.1132	0.0102064	35.581	163.877
675	0	1	0	3164040	1.64017	1.62399	190	75.4504	6.70527	74	31	159	15.9687	0.187648	7.76714	0.0197669	60.3284	14.0094	3320.38	408.182	52.6428	0.218768	381.506	1.06128	0.217628	0.257509	1.19284	0.891376	0.8913	-0.382669	0.937078	0.996636	0.975832	0.216631	0.353137	7.35184	2.64678	24.3442	14.0197	0.476989	206.773	937.301	1287.56	0.221118	0.0697457	50.4719	0.010543	27.4005	197.678
676	0	0	0	2205258	1.16763	2.42385	79	41.3748	4.04045	42	7	72	15.9651	0.354849	6.22342	0.0471231	38.7309	20.3425	7336.75	735.894	77.2557	0.21401	960	1.06128	0.212139	0.184696	1.72155	0.894242	0.894118	-0.415695	0.957828	0.99671	0.97645	0.210502	0.290025	8.7819	3.15564	36.1172	20.3268	0.432435	107.034	447.781	721.574	0.245528	0.0756998	81.6951	0.00622996	40.5993	96.0768
677	0	1	0	13922330	1.77326	1.40851	139	51.8821	8.57476	51	2	137	15.7992	0.149223	8.71005	0.0140101	75.865	13.1492	3813.39	415.608	49.4638	0.207373	971.765	1.06128	0.207265	0.145346	1.8455	0.896386	0.896378	-0.490633	0.973311	0.99681	0.976972	0.20717	0.252119	6.80568	3.28064	18.9127	13.1444	0.474476	158.688	2458.77	5448.69	0.278802	0.0597905	52.0302	0.016166	27.5828	149.218
678	0	0	0	1446763	1.4583	1.7459	110	39.8413	4.70261	37	12	98	15.9653	0.229899	6.59579	0.0328958	43.5045	8.65069	1865.97	228.243	32.1419	0.23044	325.935	1.06128	0.229014	0.20687	1.7758	0.88573	0.885635	-0.337132	0.931512	0.996457	0.97457	0.227767	0.351274	5.50757	3.45282	8.72183	8.69601	0.451674	147.912	345.816	524.333	0.232129	0.0896206	44.6891	0.013625	23.2109	138.141
679	0	0	0	16591922	1.7944	1.49069	243	62.2886	8.91204	61	1	242	15.9326	0.160984	8.56269	0.0141159	73.3197	6.97729	980.889	150.906	25.5781	0.122973	214.355	1.06128	0.122973	0.278442	1.31174	0.938513	0.938513	-0.406514	0.945038	0.998108	0.986336	0.122973	0.368444	5.03313	2.77178	7.81344	6.95678	0.261974	319.352	2785.67	2048.17	0.169414	0.105178	24.2596	0.0216889	7.24016	292.014
680	0	0	0	1508560	1.54794	1.63716	93	33.2593	6.28013	33	1	92	15.3649	0.184415	8.05699	0.0183542	64.9152	12.6689	3599.08	397.607	47.7236	0.303763	1089.38	1.54879	0.29902	0.113919	1.908	0.851281	0.850965	-0.49299	0.973691	0.995333	0.966828	0.294869	0.215844	6.63646	3.70282	15.5429	12.6809	0.595698	125.385	361.653	1199.92	0.3	0.0867723	49.3458	0.0215512	33.4504	120.737
681	0	1	0	1251197	1.54772	1.61214	96	37.4733	6.18227	36	5	91	15.8571	0.187003	7.74035	0.0198613	59.913	12.7911	3895.93	411.146	48.2271	0.338166	932.015	1.54879	0.326731	0.11938	2.06884	0.838541	0.837778	-0.425891	0.960382	0.994813	0.963824	0.316725	0.234838	6.67592	3.75	15.4956	12.7192	0.607326	116.028	292.819	986.034	0.271772	0.0892405	53.6283	0.0181272	37.2108	111.205
682	0	1	0	1936236	1.67265	1.37572	150	27.1058	8.20025	21	1	149	14.1481	0.169309	7.44558	0.0219255	55.4367	5.19852	1252.03	137.727	19.0308	0.111887	172.557	1.06128	0.111887	0.283942	1.6339	0.944057	0.944057	-0.338759	0.932201	0.998279	0.987568	0.111887	0.437179	3.87538	3.40564	6.10803	5.18274	0.304676	225.715	346.641	334.126	0.157352	0.253976	24.6861	0.0357099	12.3771	207.235
683	0	1	0	4435411	1.63454	1.3644	154	47.9978	9.91802	48	1	153	15.59	0.141014	9.05834	0.0123703	82.0535	10.6562	2763.8	315.375	39.8584	0.170984	852.932	1.06128	0.170984	0.14986	1.65905	0.914508	0.914508	-0.552605	0.981676	0.997369	0.981002	0.170984	0.236964	5.99934	3.57782	12.6673	10.6531	0.389481	207.471	702.222	1267.75	0.202645	0.125916	37.6214	0.027007	16.4724	196.018
684	0	1	1	3262353	1.82376	1.24883	204	49.0433	13.4855	44	1	203	15.0464	0.132256	9.01503	0.0110812	81.2708	6.33119	1625.28	177.888	23.3549	0.103175	269.121	1.06128	0.103175	0.249901	1.59655	0.948412	0.948412	-0.4395	0.963548	0.998413	0.988536	0.103175	0.419904	4.27112	3.28064	8.16654	6.30992	0.320744	422.84	473.474	644.131	0.149965	0.183512	31.1424	0.0304121	13.2391	408.521
685	1	1	1	7881321	1.7805	1.14489	190	51.0237	15.6946	46	1	189	14.7424	0.113552	9.81179	0.0098651	96.2712	9.01551	2600.29	279.092	33.6412	0.0989754	649.883	1.06128	0.0989754	0.188738	1.7251	0.950512	0.950512	-0.525506	0.978406	0.998477	0.989003	0.0989754	0.334425	5.16457	3.5	12.2591	9.00447	0.252126	270.453	884.977	1157	0.153236	0.184676	35.8046	0.0291364	10.0366	252.018
686	0	1	1	9073004	1.9057	1.22001	192	73.6647	14.1471	78	1	191	15.4309	0.114182	10.289	0.00922151	105.863	14.688	4795.96	498.511	55.4303	0.140926	1530.05	1.06128	0.140926	0.144543	1.783	0.929537	0.929537	-0.576687	0.984162	0.997832	0.984342	0.140926	0.244495	7.04988	3.32782	23.0457	14.6471	0.346532	550.963	1166.24	2005.78	0.171921	0.0854426	56.6249	0.0164504	21.2336	536.639
687	0	0	0	2574692	1.55353	1.41492	101	36.3877	8.93623	39	1	100	14.7864	0.139312	9.44164	0.0162832	89.1446	11.3494	3793.65	385.767	42.7618	0.202799	922.371	1.06128	0.201297	0.158992	1.98485	0.899602	0.899502	-0.480073	0.97154	0.996882	0.97765	0.199983	0.324027	5.80184	3.75	16.1489	11.3015	0.567446	213.468	514.145	1823.75	0.240341	0.128826	50.6717	0.0346123	31.1248	207.976
688	0	1	0	10052615	1.71355	1.16146	255	42.6731	14.56	38	1	254	13.9226	0.115951	9.72287	0.0155136	94.5342	4.23948	674.348	91.4552	15.3069	0.0789666	119.645	1.06128	0.0789666	0.336653	1.1691	0.960517	0.960517	-0.442008	0.955016	0.998785	0.991226	0.0789666	0.519742	3.58503	2.78064	4.83152	4.21699	0.284301	699.873	1583.74	1505.07	0.118563	0.213061	20.8345	0.0369814	7.37877	682.891
689	1	1	0	2637510	1.52931	1.76705	124	27.6243	5.50228	26	1	123	15.0561	0.219372	7.10837	0.0230959	50.5289	6.23126	1041.05	142.224	22.874	0.187948	247.367	1.06128	0.186047	0.212888	1.48519	0.907294	0.907167	-0.445479	0.955886	0.997111	0.979349	0.184382	0.354802	4.60292	3.0244	6.41784	6.2376	0.411461	147.738	626.561	861.213	0.221987	0.161145	23.273	0.0357114	12.6423	137.471
690	0	0	0	1985430	1.38017	2.14732	107	74.9059	4.57886	75	45	62	15.9687	0.277366	6.955	0.0313032	48.372	21.288	9195.52	839.654	81.1981	0.354625	2768.27	1.54879	0.339794	0.089021	2.21895	0.832542	0.831586	-0.480975	0.971696	0.994565	0.962409	0.327125	0.158189	8.74229	3.875	32.7696	21.4039	0.419768	129.658	462.896	625.626	0.22345	0.0753344	134.012	0.00346089	61.4658	118.959
691	0	1	0	45575827	1.82717	1.1469	236	82.5453	18.2939	91	1	235	15.1681	0.101555	11.0292	0.00815373	121.643	12.9349	3750.31	415.021	48.6537	0.121365	1140.49	1.06128	0.121355	0.162321	1.61445	0.939324	0.939324	-0.578202	0.984306	0.998133	0.986516	0.121346	0.248592	6.53953	3.375	19.1098	12.892	0.322413	336.521	5436.1	8265.07	0.206491	0.0947108	49.1169	0.020803	15.8962	318.043
692	0	1	1	12120970	1.67882	1.48631	174	33.1231	7.0947	31	1	173	15.2606	0.171811	7.92546	0.0183384	62.8129	4.79346	557.322	91.9843	17.3491	0.141219	152.49	1.06128	0.141103	0.265346	1.24339	0.929467	0.92946	-0.490972	0.951729	0.997828	0.984323	0.141003	0.421543	4.057	2.64678	4.84455	4.79723	0.327712	394.045	2523.75	2479.03	0.184581	0.175747	17.739	0.0416851	7.24356	378.515
693	0	1	1	10938414	1.90654	1.33195	189	87.6255	10.2835	87	13	176	15.9685	0.138647	9.11472	0.0117022	83.078	16.8266	5550.59	575.238	63.6121	0.166433	1100.12	1.06128	0.166433	0.167864	1.783	0.916784	0.916784	-0.486976	0.972711	0.997439	0.981507	0.166433	0.288166	7.84649	3.03064	29.0979	16.7976	0.341605	291.472	1558.21	2347.62	0.208381	0.0481983	69.2551	0.0071868	25.755	275.341
694	1	1	1	4948490	1.72271	1.35178	183	42.9113	11.0785	42	1	182	14.5821	0.138874	9.12966	0.0152951	83.3506	7.33185	1505.42	188.299	27.103	0.156219	417.764	1.06128	0.156219	0.187262	1.64726	0.921891	0.921891	-0.458599	0.967561	0.997597	0.982642	0.156219	0.25385	4.88628	3.32782	8.03672	7.32257	0.42308	238.039	910.139	1477.18	0.223974	0.113673	33.0282	0.0248516	17.5619	226.704
695	0	1	0	4112954	1.77855	1.29708	187	41.6103	9.33024	37	1	186	15.5047	0.143104	8.57423	0.0132983	73.5174	6.10637	1006.21	140.232	22.403	0.162826	273.184	1.06128	0.162473	0.208147	1.42269	0.918823	0.918799	-0.501014	0.967692	0.997495	0.981951	0.162163	0.3385	4.49555	3.1494	6.19046	6.11905	0.385844	171.115	750.923	1022.35	0.201744	0.156005	24.7957	0.0314591	12.5675	158.306
696	0	0	0	1044763	1.55426	1.46014	139	26.3238	7.43645	23	1	138	14.0988	0.163372	8.23479	0.0179186	67.8118	5.16699	809.022	113.771	18.8477	0.151387	209.612	1.06128	0.149076	0.231858	1.35479	0.925847	0.925693	-0.479302	0.963517	0.997674	0.983462	0.147053	0.35208	4.06818	2.78064	5.927	5.20078	0.391394	213.688	224.559	304.828	0.180113	0.203855	22.6655	0.0374204	12.3845	202.824
697	0	0	0	6439060	1.66523	1.56374	155	41.168	6.91346	38	1	154	15.8577	0.181364	7.76929	0.0192682	60.3618	7.74562	1405.88	187.172	28.5801	0.157444	263.166	1.06128	0.157287	0.250604	1.54499	0.921382	0.921372	-0.36037	0.940707	0.997578	0.982525	0.15715	0.392905	5.24464	3.20282	7.8027	7.73776	0.364659	406.895	1216.74	1449.39	0.189179	0.0953991	29.7114	0.0209407	13.5106	391.671
698	0	1	1	1546347	1.74448	1.31744	148	37.6632	10.4388	33	1	147	14.7371	0.147184	8.37659	0.0132988	70.1673	8.38777	2634.91	263.886	31.3051	0.185977	555.306	1.06128	0.185122	0.171331	2.06049	0.907582	0.907525	-0.401762	0.954063	0.99714	0.97944	0.184374	0.286875	4.98888	3.625	10.7083	8.37891	0.455097	142.011	279.461	608.423	0.211148	0.17977	38.3309	0.0303726	23.7192	133.577
699	0	1	0	1678316	1.5716	1.35277	137	48.4937	8.84304	49	4	133	15.8093	0.13699	9.30685	0.0135304	86.6174	11.6596	2995.47	347.889	43.7527	0.233901	904.488	1.06128	0.230885	0.135808	1.70564	0.88506	0.884859	-0.522933	0.978066	0.996406	0.97438	0.228246	0.213241	6.3645	3.32782	15.587	11.692	0.482515	90.3633	320.387	735.002	0.272019	0.104151	45.3376	0.0194155	25.3687	82.6875
700	0	1	0	2859405	1.58877	1.52801	119	49.2956	7.19504	49	7	112	15.9434	0.165965	8.44309	0.0160339	71.2857	14.161	4193.74	456.183	53.4271	0.279756	1076.47	1.06128	0.277065	0.124709	1.86495	0.861916	0.861736	-0.480566	0.971625	0.9957	0.969245	0.274711	0.204234	7.1184	3.32782	20.6207	14.1955	0.562836	116.585	625.705	1757.85	0.302263	0.0632208	58.8015	0.0137374	36.7731	110.437
701	0	1	0	4272880	1.37355	2.09296	86	39.3693	4.52232	39	11	75	15.9589	0.262497	6.79652	0.0262464	46.1927	13.6437	3851.11	427.814	51.4453	0.325122	818.925	1.54879	0.315628	0.131712	1.86495	0.843768	0.843135	-0.434072	0.962318	0.995011	0.965036	0.307321	0.249474	7.03413	3.57782	17.367	13.6889	0.564352	118.494	1090.93	2657.85	0.304727	0.0526954	65.2521	0.0112848	39.1094	112.425
702	1	1	0	4098663	1.75631	1.37017	124	43.3261	9.30527	41	1	123	15.4597	0.143475	8.97629	0.0136191	80.5738	9.6985	3010.82	312.781	36.337	0.152504	724.17	1.06128	0.152336	0.176647	1.83214	0.92386	0.923849	-0.510984	0.976416	0.997654	0.983076	0.152188	0.342259	5.34399	3.57782	13.5076	9.70106	0.481443	472.564	708.83	1787.02	0.178571	0.10635	43.939	0.0280169	21.9307	464.388
703	0	1	0	4758247	1.7055	1.2417	167	61.4652	12.7615	63	1	166	15.698	0.119163	9.97709	0.0097569	99.5423	13.9549	4472.19	466.026	52.6012	0.164178	1550.08	1.06128	0.164178	0.135517	1.79479	0.917911	0.917911	-0.579336	0.984413	0.997474	0.981758	0.164178	0.221401	6.8906	3.32782	21.197	13.9373	0.376317	154.564	593.837	1208.67	0.212216	0.114259	50.0013	0.0236623	21.4443	141.6
704	0	0	0	4293634	1.48075	1.35002	108	33.679	8.42424	32	1	107	14.7407	0.142833	8.94227	0.0141181	79.9643	11.3315	3348.04	360.779	42.5782	0.210623	1323.8	1.06128	0.209707	0.123776	1.87675	0.895299	0.895238	-0.542544	0.980525	0.996761	0.976709	0.208906	0.182133	6.04151	3.45282	15.7379	11.3483	0.49777	148.472	741.114	2063.98	0.27367	0.102224	46.9177	0.0250516	27.3471	140.497
705	0	0	0	4225987	1.74733	1.24609	220	39.2405	12.6635	30	1	219	14.542	0.140212	8.44047	0.0135376	71.2416	5.07457	1129.74	130.147	18.5473	0.105213	166.933	1.06128	0.105213	0.287435	1.6457	0.947394	0.947394	-0.331101	0.928892	0.998381	0.98831	0.105213	0.45718	3.83741	3.25	6.02283	5.05958	0.293916	391.051	694.133	695.892	0.138602	0.234908	23.5492	0.0411	9.72973	374.753
706	0	1	0	17218612	1.84038	1.45002	208	62.8559	9.26544	65	1	207	15.6698	0.144496	9.25227	0.0138253	85.6046	9.41778	1732.43	237.431	34.9583	0.140718	365.364	1.06128	0.140718	0.231653	1.42269	0.929641	0.929641	-0.475744	0.962782	0.997835	0.984365	0.140718	0.398151	5.8321	2.90564	12.3626	9.39622	0.332615	268.839	3262.34	3370.94	0.20244	0.088176	32.216	0.0193341	11.1133	251.858
707	0	1	1	3533069	1.64417	1.43198	115	40.9687	7.97038	41	1	114	15.3534	0.153986	8.85605	0.0152813	78.4297	12.3437	3557.9	389.957	46.4285	0.218238	1245.33	1.06128	0.217852	0.123835	1.74101	0.891138	0.891112	-0.569865	0.983494	0.996643	0.975798	0.217515	0.204935	6.45396	3.45282	16.9462	12.3691	0.523354	196.074	693.857	1898.65	0.235882	0.104402	46.9398	0.0248042	26.6788	189.254
708	0	1	1	5121209	1.82802	1.31113	201	77.2155	10.756	77	11	190	15.9676	0.13247	9.36403	0.0106107	87.685	12.0733	2977.02	354.084	45.2826	0.218673	722.304	1.06128	0.218573	0.156867	1.6903	0.89073	0.890724	-0.476129	0.970848	0.996636	0.975715	0.218485	0.274783	6.58361	3.45282	14.9698	12.0537	0.468976	185.671	1022.98	1960.37	0.243423	0.06595	51.6543	0.0131911	27.1764	176.273
709	0	1	0	3108036	1.57717	1.6508	112	53.4276	6.43671	53	1	111	15.9415	0.183661	8.13584	0.0187819	66.1918	20.1269	7400.42	733.417	76.4281	0.203366	1176.16	1.06128	0.203366	0.163589	1.7251	0.898317	0.898317	-0.511969	0.969611	0.996871	0.977404	0.203366	0.268707	8.69062	3.375	33.4399	20.0864	0.469384	192.747	569.855	1191.29	0.230045	0.0676795	67.2647	0.0118538	32.3575	182.938
710	0	0	0	20204217	1.85177	1.30245	170	86.6469	9.8156	85	6	164	15.9673	0.134622	9.17481	0.0121581	84.1772	21.2866	8442.01	805.321	80.9477	0.193814	1481.27	1.06128	0.193713	0.154217	1.84244	0.90316	0.903154	-0.515131	0.970143	0.997018	0.978477	0.193624	0.259141	8.90992	3.375	36.5888	21.2519	0.427764	241.065	3249.76	6356.42	0.263957	0.0344698	80.5843	0.0078816	35.7723	229.559
711	0	1	1	19304386	1.83174	1.35619	149	59.7692	9.36416	57	10	139	15.9636	0.147457	8.63476	0.013197	74.5591	13.2818	4256.23	437.573	49.9614	0.149518	1081.28	1.06128	0.149518	0.158695	1.84805	0.925241	0.925241	-0.570143	0.978026	0.9977	0.983387	0.149518	0.267325	6.75517	3.45282	18.5497	13.2527	0.304458	227.996	2206.47	3360.94	0.206145	0.0525646	60.2462	0.00746634	22.0642	207.566
712	0	1	0	7314855	1.60227	1.41601	143	33.041	7.49441	30	1	142	15.268	0.155571	8.47379	0.0167538	71.8052	6.61529	1084.04	152.979	24.3063	0.1433	320.084	1.06128	0.143236	0.204159	1.4109	0.928393	0.928388	-0.516156	0.970313	0.997795	0.984086	0.14318	0.319645	4.72123	3.03064	7.17254	6.62102	0.31826	291.848	1177.06	1386.76	0.187298	0.139718	25.3939	0.0300353	10.2032	273.812
713	0	1	0	2387565	1.65638	1.5066	163	59.6139	7.47335	56	18	145	15.9687	0.174577	7.91527	0.0189944	62.6515	8.90105	1963.37	238.863	33.1151	0.227366	412.85	1.06128	0.224992	0.184584	1.82035	0.8879	0.887741	-0.37845	0.946974	0.996505	0.975027	0.222915	0.314341	5.55789	3.57782	8.86206	8.94516	0.449063	155.383	492.735	815.904	0.229186	0.0813662	48.52	0.0121172	26.7435	144.243
714	0	1	1	6985515	1.49401	1.45288	158	34.6135	6.14994	29	15	143	15.9679	0.177351	7.46258	0.0280501	55.6901	3.48193	419.649	65.3816	12.4639	0.130168	86.2059	1.06128	0.129581	0.340721	1.31174	0.935308	0.935268	-0.366967	0.910446	0.997998	0.985609	0.129067	0.526768	3.31303	2.64678	3.52564	3.49556	0.372469	312.851	1205.22	1325.19	0.174616	0.115203	23.9416	0.0243012	11.7326	290.121
715	0	0	0	3240828	1.3576	1.80206	114	19.627	4.84521	17	1	113	13.5906	0.229023	6.88438	0.0252086	47.3948	4.25598	532.825	83.2785	15.3761	0.153216	138.536	1.06128	0.15243	0.260095	1.37424	0.923916	0.923864	-0.441347	0.938286	0.997644	0.983072	0.151743	0.378999	3.72713	2.77178	4.19832	4.28072	0.394705	210.334	911.399	1093.48	0.191049	0.22417	17.1184	0.0538393	8.67448	199.76
716	0	0	0	4642923	1.49362	1.73665	121	56.276	5.95805	56	7	114	15.9668	0.198444	7.80793	0.0198442	60.9638	16.8685	5180.03	559.825	63.774	0.217923	832.621	1.06128	0.217702	0.173688	1.67085	0.891186	0.891171	-0.428507	0.961012	0.996648	0.975813	0.217508	0.306155	7.96076	3.07782	28.1613	16.8542	0.4672	159.123	1002.4	1804.87	0.242165	0.0596268	64.6761	0.00972341	31.5253	149.558
717	0	0	0	2783083	1.53363	1.71491	116	44.0956	5.80622	43	7	109	15.9498	0.207665	7.48959	0.0236223	56.094	11.4733	2813.93	331.682	42.9748	0.232075	583.619	1.06128	0.230968	0.168657	1.93925	0.884701	0.884627	-0.358145	0.939885	0.996431	0.974349	0.229999	0.294916	6.42586	3.45282	13.6725	11.5489	0.49663	137.714	622.216	1217.14	0.250493	0.0732133	49.6593	0.0136863	28.0723	129.065
718	0	0	0	26584515	1.70989	1.38741	207	108.277	9.69771	107	44	163	15.9687	0.141679	9.08226	0.0128358	82.4875	14.7064	4311.9	471.893	55.3481	0.116434	928.62	1.06128	0.116434	0.188299	1.66671	0.941783	0.941783	-0.49225	0.973572	0.998209	0.987063	0.116434	0.280311	7.31253	3.40564	20.7326	14.6655	0.184823	382.125	2660.99	1878.24	0.132607	0.0484683	84.5629	0.00248091	17.4891	331.394
719	0	0	0	3111454	1.60422	1.48093	123	31.9216	7.82808	30	1	122	14.7102	0.164177	8.25493	0.0153784	68.1438	8.2558	1943.16	228.43	30.6877	0.180691	550.214	1.06128	0.18013	0.164135	1.6903	0.910028	0.909991	-0.495714	0.974123	0.997221	0.979992	0.17964	0.232117	5.15736	3.45282	9.51098	8.26243	0.453836	175.044	584.607	1177.4	0.227471	0.132617	34.7611	0.0294663	19.4815	165.005
720	0	1	0	2546685	1.75663	1.39346	233	102.578	8.75528	98	52	181	15.9687	0.163044	8.009	0.0155799	64.1441	8.57316	1945.75	229.371	31.817	0.188072	333.55	1.06128	0.187868	0.21758	1.87774	0.9061	0.906086	-0.313016	0.920391	0.997107	0.979128	0.187691	0.360089	5.45245	3.45282	8.75002	8.56846	0.315503	198.92	501.881	489.035	0.164075	0.108492	59.8023	0.0056512	23.6207	182.75
721	0	1	1	4080990	1.45716	1.83611	101	45.7623	4.68245	45	15	86	15.9687	0.241125	6.88598	0.028863	47.4167	12.324	3261.89	371.186	46.3048	0.278869	666.187	1.54879	0.27421	0.151293	1.82191	0.863672	0.863361	-0.410882	0.956565	0.995716	0.969584	0.270133	0.279058	6.66534	3.45282	15.4684	12.355	0.522982	124.499	999.901	2054.32	0.285995	0.0534369	65.1197	0.00999788	36.8018	116.83
722	0	1	1	3080776	1.73539	1.24187	192	30.9061	10.869	24	1	191	13.4354	0.132897	8.948	0.0172729	80.0667	4.60812	767.225	103.419	16.7421	0.115552	146.776	1.06128	0.115317	0.298503	1.36785	0.942381	0.942365	-0.424652	0.950393	0.998223	0.98719	0.11511	0.480545	3.73682	3.0244	5.09175	4.59709	0.39254	347.35	537.891	752.718	0.156988	0.19842	24.7817	0.0343148	13.9319	335.216
723	0	0	0	5954966	1.56604	1.37376	203	47.6831	9.48478	46	1	202	15.6531	0.144673	8.93648	0.0128324	79.8607	6.56897	1078.5	149.976	24.1185	0.154216	273.056	1.06128	0.154216	0.215522	1.33714	0.922892	0.922892	-0.502001	0.96787	0.997627	0.982865	0.154216	0.306609	4.74821	2.97722	7.02101	6.56374	0.359774	244.434	1172.92	1390.25	0.186576	0.153309	22.9655	0.0340626	9.48452	231.105
724	0	1	0	2772129	1.49932	1.49219	90	29.3036	6.78238	27	1	89	14.9338	0.167405	8.25253	0.0183461	68.1043	11.2139	3348.51	356.407	42.1589	0.265888	1163.61	1.06128	0.262479	0.115749	1.88854	0.869329	0.869102	-0.532851	0.979347	0.995914	0.970874	0.259496	0.20534	6.04983	3.625	14.4007	11.1827	0.547044	113.847	564.151	1779.42	0.295931	0.101089	45.7482	0.0289219	29.2379	107.387
725	0	1	0	6828340	1.58285	1.53046	129	34.5076	7.46388	33	1	128	15.0042	0.168789	8.21642	0.0166797	67.5095	8.00229	1766.63	214.605	29.6929	0.17192	516.106	1.06128	0.17192	0.166218	1.67851	0.91404	0.91404	-0.482005	0.971873	0.997355	0.980898	0.17192	0.228797	5.10131	3.40564	9.03303	8.01555	0.432996	275.991	1384.8	2501.01	0.221654	0.130782	30.4894	0.0340232	14.5728	266.858
726	0	1	0	10975276	1.74668	1.44992	200	74.8938	8.29592	74	5	195	15.9658	0.156183	8.54946	0.0149048	73.0933	12.1212	2703.42	338.908	45.3431	0.165486	428.556	1.06128	0.165346	0.237655	1.56128	0.91735	0.917341	-0.392515	0.9405	0.997454	0.98163	0.165223	0.386755	6.73913	2.7744	18.9534	12.0934	0.366674	369.416	2136.36	2562.92	0.206175	0.0529889	46.4382	0.0110842	18.6162	354.615
727	1	0	0	13332482	1.82114	1.31788	185	57.1518	10.2882	59	1	184	15.6019	0.129644	9.637	0.0124522	92.8717	9.2324	1890.27	245.43	34.3343	0.14155	601.777	1.06128	0.14155	0.174646	1.40324	0.929225	0.929225	-0.609086	0.982301	0.997822	0.984272	0.14155	0.255667	5.59862	3.0244	12.3532	9.22179	0.361186	220.433	2213.93	3163.59	0.204895	0.0994107	35.1903	0.0224098	13.4764	206.343
728	0	0	0	10979441	1.69406	1.27456	223	40.1961	11.2683	35	1	222	14.7605	0.13284	9.10542	0.0133677	82.9087	4.46888	679.818	94.9281	16.1568	0.0890852	148.355	1.06128	0.0890852	0.290022	1.34684	0.955457	0.955457	-0.418272	0.948573	0.998629	0.990102	0.0890852	0.433753	3.74071	2.78064	4.89346	4.45657	0.246081	376.923	1681.49	1407.14	0.136954	0.217302	19.5568	0.0341201	6.65461	355.902
729	0	1	0	4161989	1.73699	1.42905	182	52.2077	8.33062	52	1	181	15.8461	0.150019	8.92211	0.0153857	79.604	8.60726	1480.17	208.616	31.8605	0.158749	350.792	1.06128	0.158628	0.217852	1.35479	0.920706	0.920698	-0.49249	0.966114	0.997558	0.982376	0.158521	0.339213	5.57959	2.77178	11.3398	8.60598	0.339467	165.943	781.943	936.32	0.198653	0.124276	28.4483	0.02361	10.6782	152.009
730	1	1	1	9638913	1.90834	1.29104	226	85.6691	12.1584	87	1	225	15.9188	0.125467	9.67556	0.00998651	93.6165	13.8649	3724.42	427.234	52.1241	0.154671	777.741	1.06128	0.154671	0.184371	1.72155	0.922664	0.922664	-0.458038	0.96745	0.99762	0.982814	0.154671	0.306833	7.10552	3.45282	18.4682	13.8398	0.346993	206.792	1395.76	1993.91	0.219435	0.0736254	48.3848	0.0146881	18.0737	190.335
731	0	0	0	4072741	1.65554	1.60345	129	37.5973	6.20698	36	1	128	15.7	0.18567	7.83939	0.0213007	61.456	8.95821	1727.28	228.78	33.2517	0.175414	420.585	1.06128	0.175047	0.194738	1.63144	0.912537	0.912513	-0.456676	0.958578	0.997302	0.980554	0.174727	0.303415	5.63811	3.0244	11.0514	8.98863	0.412752	171.756	775.228	1195.38	0.209283	0.117095	32.1556	0.0257516	15.3173	160.123
732	0	0	0	1098809	1.38459	1.84552	97	25.3671	4.84019	23	2	95	15.3016	0.232711	6.87369	0.0279573	47.2477	7.15929	1310.35	173.346	26.4861	0.276495	270.368	1.06128	0.27261	0.194848	1.67448	0.864343	0.864084	-0.362515	0.941489	0.995752	0.969753	0.26921	0.374272	4.98014	3.375	6.68833	7.25853	0.556213	141.881	316.985	722.19	0.262122	0.121822	29.516	0.0335664	20.1804	136.054
733	0	1	0	9597805	1.8623	1.27072	176	78.2555	11.4208	77	4	172	15.9612	0.128555	9.45882	0.0106598	89.4692	17.4567	6219.46	619.286	66.1047	0.186742	1458.83	1.06128	0.186582	0.144846	1.8854	0.906736	0.906725	-0.501738	0.975053	0.997127	0.97927	0.186442	0.222086	7.94275	3.57782	25.9789	17.4194	0.40884	293.077	1356.15	2762.25	0.227382	0.0504231	65.0177	0.0110896	28.6253	280.761
734	0	1	0	6721962	1.68047	1.39598	158	34.6391	8.14456	32	1	157	15.0539	0.152699	8.49087	0.014934	72.0948	6.11515	995.1	140.118	22.4288	0.149656	288.985	1.06128	0.149114	0.207083	1.46574	0.925534	0.925497	-0.492215	0.966062	0.997698	0.983438	0.148639	0.29721	4.48788	3.1494	6.26071	6.10715	0.350563	162.988	1181.94	1544.73	0.208015	0.148007	25.3466	0.0248869	11.8248	147.933
735	0	0	0	4455739	1.61317	1.38609	154	23.0015	7.80465	17	1	153	13.0847	0.166948	7.84886	0.0245801	61.6046	2.77811	401.581	54.2947	9.81827	0.0764364	43.1925	1.06128	0.0764364	0.534237	1.11977	0.961782	0.961782	-0.221412	0.839113	0.998824	0.991507	0.0764364	0.717662	2.86624	2.64678	3.02171	2.77034	0.39233	761.269	1302.74	1481.77	0.121392	0.264261	17.2889	0.0549939	8.70986	752.772
736	0	1	0	3309135	1.22294	1.9339	172	64.3102	4.96394	62	46	126	15.9687	0.244605	6.74139	0.0307757	45.4463	3.47612	422.204	63.8057	12.4961	0.225689	90.2968	1.54879	0.219776	0.270501	1.00752	0.891097	0.890703	-0.462465	0.949194	0.996536	0.975646	0.214602	0.410067	3.39311	2.64678	3.17398	3.53396	0.395972	202.517	1033.13	866.374	0.19708	0.0785058	44.8704	0.00930519	20.5894	189.019
737	0	1	0	1785510	1.39671	1.77927	100	41.0586	4.71451	40	18	82	15.9687	0.22551	6.89445	0.0263028	47.5335	8.70232	1922.68	235.115	32.4798	0.333188	493.683	1.54879	0.323623	0.134809	1.73335	0.839783	0.839145	-0.451995	0.966227	0.994887	0.964148	0.315254	0.245942	5.45029	3.45282	9.42669	8.77528	0.558428	235.362	477.456	1095.92	0.219741	0.0779841	55.3657	0.012235	35.0838	229.226
738	0	1	0	1128630	1.57305	1.70113	140	70.7375	5.72119	69	41	99	15.9687	0.206721	7.35772	0.0224564	54.136	9.69669	2438.3	277.9	36.2984	0.336627	531.14	1.54879	0.32284	0.138756	1.99664	0.840878	0.839959	-0.373758	0.945416	0.99484	0.964282	0.310777	0.246783	5.77505	3.375	11.5325	9.76369	0.505057	112.508	318.437	546.991	0.243559	0.0892933	75.4888	0.00735645	43.9605	105.251
739	1	0	0	2117939	1.56611	1.52751	170	29.6302	8.12689	26	1	169	14.3893	0.184653	7.4728	0.0187543	55.8428	4.77862	908.615	112.335	17.4112	0.15229	152.362	1.06128	0.151698	0.269388	1.54948	0.92425	0.92421	-0.327499	0.927277	0.997658	0.983151	0.151179	0.374753	3.83606	3.25	4.89486	4.8179	0.39888	223.606	475.426	598.503	0.178556	0.20073	22.7881	0.0403308	13.0333	212.362
740	0	0	1	1891298	1.58965	1.45992	172	53.4773	7.74741	51	10	162	15.9664	0.164243	8.17281	0.0161823	66.7948	7.91473	1448.92	193.73	29.3129	0.24043	307.077	1.06128	0.239886	0.195865	1.67448	0.880148	0.880112	-0.356733	0.939357	0.996302	0.973352	0.239409	0.334696	5.29778	3.1494	8.44841	7.93294	0.496211	135.619	489.995	855.336	0.254403	0.091028	35.1796	0.0197817	20.2306	127.762
741	0	1	0	8811582	1.69553	1.29023	121	31.8301	9.73588	28	1	120	14.0594	0.136022	8.97646	0.0154277	80.5769	8.81433	2478.75	269.801	32.9527	0.199013	650.16	1.06128	0.197965	0.16092	1.61601	0.901192	0.901122	-0.56235	0.982726	0.99694	0.978015	0.197048	0.312121	5.1323	3.45282	11.9365	8.83404	0.526553	253.482	1783.45	5087.57	0.236325	0.147117	37.7388	0.0416287	22.6701	247.226
742	0	1	0	6558415	1.81025	1.3245	163	64.6505	9.29144	64	1	162	15.9354	0.137534	9.05408	0.0126838	81.9764	14.5934	4218.2	465.965	54.9753	0.180079	942.682	1.06128	0.180079	0.162408	1.65905	0.90996	0.90996	-0.55232	0.975735	0.99723	0.979991	0.180079	0.254207	7.28144	3.57782	19.251	14.5597	0.40775	128.569	1083.92	1904.7	0.255078	0.0691988	50.3231	0.014792	21.3908	116.937
743	0	1	1	18423532	1.60408	1.37511	220	45.0343	9.42795	45	1	219	15.3291	0.14068	9.17645	0.0129211	84.2072	5.34728	649.701	106.036	19.4155	0.112915	195.516	1.06128	0.112915	0.251757	1.19407	0.943542	0.943542	-0.53981	0.962038	0.998263	0.987454	0.112915	0.349771	4.29799	2.64678	5.75579	5.32147	0.272454	460.872	3210.19	2529.08	0.149007	0.159517	18.7617	0.0321804	5.85675	439.042
744	1	1	0	2319813	1.67243	1.3222	191	51.6915	10.4252	48	3	188	15.821	0.14258	8.71218	0.0116692	75.9021	7.97894	1785.57	212.935	29.5941	0.190923	427.152	1.06128	0.19005	0.180314	1.80089	0.90512	0.905062	-0.412424	0.956974	0.997064	0.978893	0.189286	0.296858	5.15012	3.45282	8.46379	8.0141	0.433132	118.8	408.171	715.465	0.233448	0.126362	34.8832	0.0228362	20.0744	107.09
745	0	1	1	16673227	1.85897	1.28528	228	68.2173	11.463	68	1	227	15.831	0.130077	9.41496	0.0106426	88.6414	9.43765	1842.61	243.829	35.0574	0.147693	438.12	1.06128	0.147693	0.206646	1.61198	0.926153	0.926153	-0.463968	0.96024	0.997728	0.98359	0.147693	0.346547	5.80671	3.2744	10.593	9.41549	0.33752	404.124	2684.87	3351.77	0.188129	0.0930057	32.989	0.0219588	12.0918	387.895
746	1	0	0	2200726	1.62582	1.38847	146	51.8563	8.92173	50	5	141	15.9275	0.147421	8.82483	0.0130432	77.8777	11.4985	3013.64	344.897	43.1416	0.24382	845.943	1.06128	0.241954	0.138075	1.908	0.879334	0.879209	-0.452111	0.966251	0.996251	0.973137	0.240322	0.234025	6.31728	3.45282	14.5349	11.5151	0.512978	135.661	426.035	1077.55	0.250676	0.0893989	47.368	0.016926	28.3081	128.463
747	0	0	0	3819331	1.71102	1.43932	235	75.2172	8.56162	71	14	221	15.9686	0.169857	7.77465	0.0178356	60.4452	8.10937	1546	199.528	29.9621	0.163014	244.417	1.06128	0.162745	0.266688	1.55129	0.918672	0.918654	-0.339377	0.919428	0.997492	0.98192	0.16251	0.377723	5.40179	3.28064	7.92046	8.10916	0.351275	187.963	797.757	765.136	0.205452	0.0826133	37.6424	0.0126732	16.0595	170.171
748	0	1	1	3469476	1.80079	1.3018	142	36.4299	10.9926	32	1	141	14.4283	0.13422	9.11243	0.0144061	83.0364	7.3036	1975.1	215.806	27.1418	0.151901	356.587	1.06128	0.151703	0.218781	1.67851	0.924181	0.924168	-0.463618	0.968539	0.997663	0.983146	0.151531	0.406252	4.57413	3.57782	9.43631	7.31184	0.470865	286.45	679.471	1523.39	0.187408	0.173162	33.3637	0.0417368	18.2248	278.816
749	1	0	0	9822345	1.6488	1.45207	212	53.7142	7.74527	51	1	211	15.759	0.169229	8.1133	0.0257145	65.8256	7.11344	1038.43	156.497	26.0941	0.113968	222.784	1.06128	0.113359	0.284399	1.34299	0.943422	0.943381	-0.408365	0.94561	0.998247	0.987411	0.112826	0.389877	5.07216	2.90564	7.5347	7.08736	0.297545	280.419	1367.41	1129.39	0.159935	0.101725	28.9645	0.0149959	11.9882	243.424
750	1	1	1	10855201	1.84539	1.16589	247	71.1071	17.7533	65	1	246	15.6502	0.116917	9.67385	0.007448	93.5833	9.81189	2715.71	296.773	36.638	0.131236	838.054	1.06128	0.131236	0.161609	1.76814	0.934382	0.934382	-0.533931	0.979481	0.997981	0.985418	0.131236	0.249559	5.60652	3.32782	13.1382	9.79868	0.336098	405.466	1222.1	1942.56	0.170574	0.112214	41.519	0.0149015	17.3767	385.463
751	1	1	0	8683816	1.73401	1.42292	151	58.0504	8.23593	57	5	146	15.9482	0.153118	8.6288	0.0138306	74.4562	12.8399	3340.02	386.991	48.2695	0.259663	743.135	1.06128	0.258661	0.148327	1.87675	0.870836	0.87077	-0.407863	0.955752	0.996007	0.971271	0.257785	0.263228	6.82477	3.45282	16.412	12.862	0.545495	96.2095	1957.28	4785.1	0.32743	0.0557437	51.838	0.015505	30.983	89.2758
752	0	0	0	1830733	1.46979	1.57417	85	18.7412	5.66889	15	1	84	12.8588	0.195134	7.32183	0.0285897	53.6092	6.75796	1682.35	189.727	25.068	0.212011	336.077	1.06128	0.209415	0.191269	1.92745	0.895725	0.895552	-0.364838	0.942324	0.996742	0.976761	0.207143	0.34441	4.47664	3.57782	8.01146	6.76653	0.545155	129.999	580.645	1464.48	0.259384	0.199828	28.766	0.0631368	18.8183	124.978
753	0	1	0	4655343	1.67032	1.51224	125	42.6509	6.34933	39	7	118	15.9344	0.179742	7.82672	0.0202248	61.2575	9.69829	2182.17	265.719	36.087	0.143462	470.534	1.06128	0.143462	0.206982	1.67851	0.928269	0.928269	-0.429997	0.961366	0.997793	0.98406	0.143462	0.333205	5.82422	3.5	10.4171	9.68511	0.300455	309.834	663.737	807.827	0.162653	0.0894435	42.5934	0.00944937	15.8289	290.547
754	0	0	0	18232874	1.64202	1.39229	255	42.0809	9.47722	38	1	254	15.4581	0.154438	8.47299	0.0143116	71.7915	3.98546	504.587	75.0772	14.2761	0.0929008	110.888	1.06128	0.0929008	0.314615	1.15102	0.95355	0.95355	-0.437132	0.942123	0.998571	0.989678	0.0929008	0.41842	3.64223	2.375	4.37481	3.9751	0.188236	272.944	2956.31	1606.77	0.148864	0.231603	13.789	0.038991	3.06018	241.365
755	0	1	0	7146858	1.45121	1.82214	128	31.0003	5.53069	30	1	127	15.4568	0.228805	7.17946	0.0242305	51.5447	6.86883	1144.33	157.92	25.2519	0.167887	245.094	1.06128	0.167887	0.232878	1.37965	0.916056	0.916056	-0.417996	0.958419	0.997417	0.981346	0.167887	0.360272	4.90754	3.1494	6.65033	6.88926	0.380424	250.554	1582.99	1903.78	0.214877	0.132475	23.5285	0.0344427	10.4997	237.859
756	0	1	1	5799537	1.7149	1.49341	176	53.9519	7.48815	53	2	174	15.869	0.165991	8.26337	0.015512	68.2833	9.16231	1679.27	228.685	34.0107	0.193894	334.395	1.06128	0.193369	0.219676	1.59253	0.903403	0.903368	-0.387822	0.938894	0.997018	0.97852	0.192911	0.366603	5.78986	3.1494	10.2927	9.17995	0.440072	283.443	1356.55	1944.66	0.224212	0.0777351	35.3595	0.0176431	18.1698	272.6
757	0	1	0	2928023	1.67623	1.39679	119	45.9335	7.82147	44	5	114	15.876	0.150825	8.60988	0.0149293	74.13	13.121	3946.2	422.339	49.4255	0.253625	1132.82	1.06128	0.252236	0.125342	1.88854	0.874114	0.874021	-0.502908	0.97523	0.9961	0.971989	0.25102	0.203786	6.74959	3.32782	18.8893	13.1481	0.52437	138.214	541.867	1503.75	0.27561	0.0729223	54.5928	0.0165055	32.4096	131.159
758	0	0	0	8729236	1.36096	1.8137	76	21.009	5.04097	20	1	75	13.9612	0.222615	7.26789	0.0251656	52.8223	8.82564	2096.97	249.395	33.1087	0.434605	692.565	1.54879	0.399386	0.101591	2.04967	0.806117	0.803829	-0.40417	0.954737	0.993363	0.956014	0.369139	0.174956	5.3818	3.45282	10.4944	8.94719	0.696069	121.402	3123.53	12893.1	0.397327	0.13592	32.0244	0.0702951	23.5077	118.497
759	0	0	0	12306490	1.53984	1.43147	132	35.7731	7.86746	35	1	131	15.0956	0.153459	8.67531	0.0151882	75.261	8.42921	1724.08	221.086	31.3273	0.2099	558.366	1.06128	0.209604	0.149812	1.57624	0.895247	0.895227	-0.509567	0.976212	0.996771	0.976714	0.209346	0.218002	5.32394	3.1494	10.3111	8.42714	0.49831	407.078	2723.04	5814.84	0.212246	0.120444	30.6985	0.0389405	16.3446	399.562
760	0	0	0	5510901	1.5357	1.47141	164	31.4747	8.56169	28	1	163	14.6159	0.165616	8.14739	0.01891	66.3799	4.5949	847.756	106.482	16.7014	0.123876	147.162	1.06128	0.123876	0.282522	1.5214	0.938062	0.938062	-0.338408	0.932053	0.998094	0.986236	0.123876	0.447219	3.72903	3.20282	4.87468	4.59177	0.372304	527.43	1287.71	1483.94	0.152868	0.219562	19.594	0.0476078	8.81829	516.626
761	0	1	1	10171480	1.73508	1.38471	168	48.136	8.71155	46	1	167	15.7951	0.148318	8.7312	0.0156792	76.2339	9.05794	1776.28	233.653	33.6388	0.172831	450.1	1.06128	0.172141	0.191734	1.60019	0.914044	0.913998	-0.481964	0.964057	0.997342	0.980881	0.171538	0.285679	5.65658	3.0244	11.3361	9.06481	0.399818	247.042	1705.49	2621.67	0.220247	0.0921031	34.0997	0.0231207	16.1439	233.051
762	0	1	0	3662309	1.62431	1.54184	108	38.9647	7.29532	40	1	107	15.3303	0.16595	8.59214	0.0176453	73.8249	12.748	3680.62	404.932	48.0135	0.251663	1278.76	1.06128	0.251042	0.115472	1.86495	0.874583	0.874541	-0.526951	0.978594	0.996129	0.972113	0.250497	0.184566	6.58547	3.45282	17.6888	12.772	0.568305	104.568	813.361	2477.66	0.293887	0.102949	45.9977	0.0281709	27.7438	98.9843
763	0	1	0	1363426	1.51498	1.60855	119	50.8521	5.90799	50	14	105	15.9684	0.189826	7.81814	0.02098	61.1233	12.1509	3057.04	359.405	45.6594	0.303795	718.108	1.54879	0.296964	0.137029	1.67695	0.852657	0.852201	-0.476337	0.970885	0.995336	0.96708	0.290987	0.255598	6.62068	3.32782	15.9167	12.2312	0.536282	109.84	326.885	764.371	0.26508	0.0844317	56.8267	0.0126089	33.8586	103.408
764	0	0	0	2988979	1.54965	1.68513	101	34.8601	5.69508	34	2	99	15.6904	0.1962	7.55049	0.0219126	57.0099	11.1847	2766.38	324.769	41.9537	0.305659	627.246	1.54879	0.29951	0.140695	1.79585	0.85127	0.85086	-0.439761	0.963606	0.995306	0.966789	0.294129	0.278567	6.30616	3.57782	12.7205	11.2619	0.600229	132.256	772.018	2328.28	0.311967	0.0829509	42.0559	0.0291094	26.8288	127.478
765	1	0	0	2114754	1.6109	1.52744	134	52.1731	7.33289	52	11	123	15.9592	0.164879	8.54486	0.0156757	73.0146	11.3435	2742.72	328.32	42.542	0.275186	737.458	1.06128	0.272506	0.136596	1.70573	0.864194	0.864015	-0.487804	0.972848	0.99577	0.969751	0.270161	0.241077	6.33951	3.25	15.005	11.412	0.535173	140	486.24	1165.72	0.262949	0.0758359	51.9793	0.0141005	31.5008	133.36
766	0	0	0	778944	1.84912	1.40645	142	60.8134	9.31084	60	7	135	15.8978	0.147551	8.81108	0.0124137	77.6352	15.6164	5336.38	539.983	59.0951	0.268454	1489.68	1.06128	0.268454	0.116378	2.14314	0.865773	0.865773	-0.457691	0.967381	0.99587	0.970172	0.268454	0.215823	7.40252	3.625	22.2062	15.5754	0.507957	95.9634	149.454	400.473	0.24996	0.113366	62.6665	0.0128449	38.2215	89.3381
767	0	1	0	2387310	1.45669	1.60763	201	101.479	6.17507	98	72	129	15.9687	0.203627	7.36685	0.0313796	54.2705	6.48047	1191.49	153.959	23.8304	0.191694	223.314	1.06128	0.191262	0.23294	1.56738	0.904441	0.904412	-0.371187	0.944543	0.997051	0.978753	0.190885	0.418447	4.69137	3.1494	6.48232	6.50577	0.276633	227.41	495.994	332.095	0.163964	0.088176	73.0832	0.00468845	23.3832	204.054
768	0	0	0	4550985	1.72936	1.3834	202	85.1128	8.66919	85	16	186	15.9687	0.146554	8.84198	0.013774	78.1806	13.134	3236.67	386.52	49.2643	0.159621	568.458	1.06128	0.159621	0.210694	1.5832	0.92019	0.92019	-0.412345	0.956953	0.997544	0.982264	0.159621	0.316024	6.98764	3.20282	18.1934	13.0917	0.306958	153.732	753.101	817.852	0.201426	0.074231	53.4857	0.00807988	17.9821	134.52
[truncated: 894 more columns]
